# Supplementary material for: Understanding electrochemical switchability of perovskite-type exsolution catalysts
Source: Nat Commun. 2020 Sep 23;11:4801. doi: 10.1038/s41467-020-18563-w (PMC7511332; doi:10.1038/s41467-020-18563-w)
Supplement: Supplementary file 3 — Supplementary Source Data [file 41467_2020_18563_MOESM3_ESM.xlsx]

## Sheet: Fig. 3
Sample 1			Sample 2
ηWE / V	IDC / A cm-2		ηWE / V	IDC / A cm-2
-0.27155	-0.03746		-0.32651	-0.03886
0.00134	1.28728e-05		-0.31769	-0.03684
-0.30638	-0.03597		-0.31075	-0.03387
0.36338	0.0058		-0.21382	-0.02488
-0.22043	-0.02254		-0.14491	-0.01578
-0.02641	-0.00301		0.04476	0.00497
-0.2557	-0.03198		0.41958	0.00814
-0.2106	-0.0269		-0.34982	-0.04148
-0.2836	-0.03593		-0.3618	-0.04094
			-0.34091	-0.04016
			-0.14582	-0.01177
			0.05453	0.00463
			0.42426	0.00766
			0.12058	0.00802
			-0.34	-0.04268
			-0.31	-0.03963
			-0.24503	-0.02579
			-0.25	-0.03963
			-0.18	-0.02439
			0.000697052	-2.75458e-05
			0.000697052	-2.75458e-05
			0.01092	-0.000820302
			0.04439	0.00592
			0.08362	0.00644
			0.10992	0.00739
			0.13922	0.01006
			0.17	0.00305
			0.35668	0.00558
			0.116	0.00853
			0.258	0.00427
			0.214	0.00366

## Sheet: Fig. 4
	Virgin	-180 mV	+170 mV	-341 mV	+139 mV	+258 mV	+424 mV
2Θ / °	Int. / a.u.	Int. / a.u.	Int. / a.u.	Int. / a.u.	Int. / a.u.	Int. / a.u.	Int. / a.u.
4.11	89112	513450	25502	18557	20988	26785	13769
4.115	85752	503130	25836	18304	20761	26676	13427
4.12	82639	505080	25891	18429	20270	25920	13031
4.125	79934	497940	25876	18557	20150	25185	12898
4.13	77111	496980	26115	18477	19629	24252	13018
4.135	74570	494640	26229	18204	19189	23285	12821
4.14	72885	492450	26370	18225	19210	22570	12971
4.145	71266	498000	27172	18621	19307	21827	13663
4.15	69179	489570	27285	18351	18826	21030	13460
4.155	67458	479070	27521	17865	18342	20488	13077
4.16	65935	487800	28880	18201	18710	20676	13611
4.165	64540	480450	29139	18086	18526	20479	13907
4.17	63559	479310	29672	18017	18393	20598	14133
4.175	62293	480330	30301	18007	18383	20915	14312
4.18	60396	480240	30697	18128	18657	21287	14714
4.185	58871	477870	30893	18031	18262	21092	14708
4.19	57590	476070	30938	18007	18020	20833	14777
4.195	56531	478860	30748	18097	18219	20601	15033
4.2	55309	482400	30262	18231	18453	20211	14958
4.205	54395	484800	29769	18537	18823	19733	14782
4.21	54003	488610	28875	18818	19232	19021	14297
4.215	53046	501000	28103	19314	19938	18498	14077
4.22	52433	513420	27419	19856	20826	18262	13709
4.225	51447	515220	26449	20249	21568	17762	13488
4.23	51183	508710	25301	20119	21990	16881	12978
4.235	50892	507090	24121	19893	22296	16309	12394
4.24	50689	503040	23171	19587	22638	16142	12168
4.245	50338	494580	22273	19291	22724	15642	11542
4.25	48218	489810	21656	19157	22527	15256	11237
4.255	47716	488790	21137	19048	21916	15041	11004
4.26	47341	501450	21070	19103	21715	14917	10867
4.265	46264	494880	20357	18744	21154	14450	10456
4.27	45931	495870	20276	18728	20992	14551	10281
4.275	45172	506010	20374	19005	21109	15157	10237
4.28	44655	491760	19858	18996	20917	14224	9613
4.285	44495	494100	19704	19591	21820	14058	9689
4.29	44076	509010	19861	20576	23338	14177	10040
4.295	43772	513750	19996	21715	24972	13612	10234
4.3	43224	518640	20145	22946	27838	13881	10191
4.305	42822	518970	19856	24319	31848	13570	10094
4.31	42579	518910	19492	25759	37243	13409	10007
4.315	42222	520350	19262	27501	44091	13669	10105
4.32	41780	525450	18860	29321	51709	13573	9844
4.325	42741	524010	18530	30913	59323	13540	9525
4.33	42108	522450	18239	32189	66001	13497	9462
4.335	40463	529740	18301	33167	70246	13601	9855
4.34	40238	522000	17992	32807	70968	13189	9572
4.345	39821	514680	17818	31641	68661	12933	9377
4.35	39794	509790	17611	29831	63562	12662	9374
4.355	39074	520560	17995	28572	56162	12358	9342
4.36	38740	513330	17881	26434	47737	12041	9028
4.365	38944	488070	17232	23402	39715	12014	8701
4.37	38510	482850	17282	21726	33124	12015	8792
4.375	38339	473700	16943	20262	27581	11573	8736
4.38	38135	469500	17001	19536	23765	11709	8827
4.385	37570	459600	16938	18611	20816	11562	8618
4.39	37168	456420	16794	18130	18791	11524	8795
4.395	37126	456450	16909	17931	17379	11514	8989
4.4	37022	448470	16692	17399	16002	11465	8716
4.405	36893	446400	16737	17210	15288	11448	8488
4.41	36761	433440	16502	16728	14447	11057	8129
4.415	36542	426450	16193	16415	13835	10984	8118
4.42	36595	433980	16570	16532	13869	11484	8556
4.425	36436	427290	16588	16574	13703	11591	8667
4.43	36236	420990	16221	16572	13395	11435	8346
4.435	36182	431610	16315	16674	13533	11437	8662
4.44	36296	420390	16359	16453	13257	11359	8875
4.445	36039	422400	16498	16469	13175	11469	8932
4.45	36146	438210	16717	16758	13600	11859	8930
4.455	36185	445620	16682	16803	13663	12274	8945
4.46	36251	447660	16536	16603	13349	12356	9219
4.465	36344	462870	16538	16667	13504	12596	9356
4.47	36418	482370	16547	16762	13815	12894	9359
4.475	37650	489300	16459	16751	14212	13319	9237
4.48	38686	500640	16738	16984	14845	13852	9258
4.485	39862	503580	16816	17017	14701	13706	9207
4.49	41278	497670	16620	16671	13923	12948	8749
4.495	41997	477540	16014	15926	12659	11580	8371
4.5	41340	461460	15496	15676	12170	11427	8395
4.505	39462	451740	15607	15774	12575	12166	8175
4.51	38214	444600	15801	16049	13393	12888	8106
4.515	36738	427890	15481	15894	13808	13226	7812
4.52	35539	421770	15577	16008	14346	13672	8434
4.525	34711	416010	15445	16267	14573	13998	8610
4.53	34472	407880	15176	16509	14242	13750	8323
4.535	34058	396600	15145	16606	13855	13168	8056
4.54	33680	391680	14967	16585	13163	12522	7789
4.545	33119	392880	14846	16587	12435	11746	7719
4.55	32888	391440	14750	16296	11718	10947	7755
4.555	32586	380670	14513	16076	11099	10490	7622
4.56	32295	381660	14554	15981	10727	10295	7842
4.565	32031	387870	14822	15985	10646	10271	8021
4.57	32031	387270	14910	15912	10578	10205	7976
4.575	32035	383010	14932	15730	10274	10057	7397
4.58	31625	381210	14708	15678	9978	9741	7170
4.585	31416	375960	14383	15449	9790	9407	7248
4.59	31359	370860	14313	15396	9609	9242	7400
4.595	31529	376950	14666	15800	9823	9412	7373
4.6	31616	377820	14553	15695	9613	9300	7243
4.605	31334	379800	14346	15654	9317	9257	7408
4.61	31565	374700	14242	15488	9024	8983	6989
4.615	31664	376590	14337	15495	9087	8735	6926
4.62	31067	375210	14426	15500	9095	8764	7087
4.625	31431	379140	14506	15698	9250	8972	7280
4.63	31367	382950	14595	15850	9210	8895	7256
4.635	31011	382530	14594	15664	9248	8995	7060
4.64	30916	379500	14542	15643	9133	8741	7063
4.645	31238	377220	14608	15782	8856	8563	7129
4.65	30969	389430	14921	16215	9026	9025	7286
4.655	30895	388410	14816	16152	9373	9171	7381
4.66	31010	386430	14731	16199	9487	9184	7437
4.665	31383	392040	14802	16452	9474	9190	7517
4.67	31055	392460	14819	16383	9334	8844	7183
4.675	30471	389790	14671	16139	9178	8728	7214
4.68	30220	391740	14877	16284	9108	8934	7496
4.685	30490	393300	14969	16425	9135	9060	7558
4.69	30713	393600	14947	16524	9328	8958	7653
4.695	30612	387000	14977	16330	8970	8733	7199
4.7	30251	393510	14940	16422	8962	8832	7395
4.705	29995	391860	14607	16372	8851	8595	7378
4.71	30259	388620	14717	16378	8812	8718	7180
4.715	30356	402360	15394	16809	9211	9105	7549
4.72	30300	412200	15639	17111	9500	9234	7836
4.725	29973	406380	15284	17011	9277	9111	7854
4.73	29733	392250	14794	16659	8783	8620	7329
4.735	29960	397170	15018	16795	9041	8863	7213
4.74	30196	407670	15378	17112	9318	9052	7541
4.745	30222	412680	15491	17316	9307	9031	7663
4.75	29804	410340	15435	17308	9097	8985	7548
4.755	30010	403740	15360	17185	9050	8824	7290
4.76	30443	407640	15452	17295	9336	8930	7323
4.765	30309	411840	15613	17446	9376	8978	7450
4.77	30100	406140	15483	17406	9086	8930	7161
4.775	30278	406890	15451	17436	9146	8815	7263
4.78	30302	412200	15488	17647	9255	8862	7470
4.785	30074	415080	15569	17762	9204	9046	7393
4.79	30146	414630	15815	17729	9203	8895	7172
4.795	30351	414180	16067	17851	9199	8777	7483
4.8	30579	414900	15875	17884	9196	8880	7446
4.805	30418	417090	15632	17913	9193	9095	7430
4.81	30276	411900	15343	17738	8908	8807	7500
4.815	30119	417450	15691	17845	8981	8885	7598
4.82	30249	422160	15982	18089	9197	8998	7810
4.825	30364	423720	16026	18189	9216	8830	7699
4.83	30070	425460	15701	18142	9298	8731	7469
4.835	29464	426420	15765	18096	9150	8785	7408
4.84	29231	427950	15943	18206	9167	8721	7447
4.845	29921	432510	16023	18432	9312	8782	7426
4.85	30486	443430	16153	18678	9447	9139	7513
4.855	30064	441420	16150	18535	9134	8723	7390
4.86	29786	436170	16137	18487	9227	8551	7474
4.865	29918	438210	16113	18641	9391	8648	7502
4.87	30319	444120	16164	18728	9348	8684	7499
4.875	30112	451200	16199	18981	9630	8828	7535
4.88	30091	458310	16444	19112	9726	8943	7641
4.885	30154	461670	16669	19207	9880	8882	7729
4.89	30160	466050	16608	19379	9977	8905	7771
4.895	30349	468090	16427	19292	9924	8877	7465
4.9	29980	469860	16494	19442	9944	8876	7511
4.905	29910	472410	16569	19766	9906	9105	7825
4.91	29836	463470	16469	19539	9946	9200	7846
4.915	29653	463980	16582	19543	9975	9142	7929
4.92	30030	462630	16680	19509	9847	8948	7872
4.925	30231	461580	16795	19541	9565	8820	8009
4.93	29915	456690	16932	19737	9428	8896	7892
4.935	29764	458220	17043	19826	9425	9000	7724
4.94	30191	461220	17312	19934	9582	9057	7770
4.945	30200	456540	17222	20063	9628	9124	7685
4.95	29984	457440	17345	20207	9497	9010	7739
4.955	30349	460590	17560	20360	9679	9263	8218
4.96	30664	445290	17162	20088	9411	9058	8099
4.965	30693	441090	16986	19979	9252	8967	8003
4.97	30610	459750	17699	20420	9466	9442	8299
4.975	30253	457080	17524	20446	9510	9332	8170
4.98	30635	448080	17252	20166	9463	9056	8123
4.985	30975	448950	17339	20293	9561	9159	8179
4.99	31003	453450	17537	20506	9423	9310	8156
4.995	31221	464220	17823	20784	9648	9681	8406
5	32077	466860	17805	20812	9768	9817	8329
5.005	33678	461250	17621	20650	9513	9415	7836
5.01	35937	471150	17770	20891	9806	9532	8324
5.015	38737	473730	17949	20902	9706	9428	8240
5.02	41895	473550	18086	21046	9575	9507	8041
5.025	42884	476400	18261	21338	9905	9756	8405
5.03	41564	473400	18288	21410	9975	9472	8535
5.035	38775	467220	17908	21254	9984	9307	8282
5.04	35947	460650	17753	21088	9705	9253	8210
5.045	34166	458790	18093	21147	9542	9352	8318
5.05	33076	457980	18310	21355	9642	9533	8382
5.055	33239	465060	18346	21661	9779	9677	8549
5.06	34068	469140	18530	21756	9965	9787	8687
5.065	34553	461700	18449	21622	9876	9576	8342
5.07	35080	458550	18307	21484	9559	9436	8144
5.075	35493	456780	18424	21585	9594	9694	8193
5.08	35363	462270	18467	21980	9749	9693	8631
5.085	34598	471630	18660	22201	10060	9666	8651
5.09	34232	471900	18901	22177	10228	9824	8642
5.095	34132	460440	18590	21748	10026	9617	8490
5.1	33055	457530	18426	21566	9710	9619	8297
5.105	32477	465750	18683	21926	9679	9760	8419
5.11	32381	475500	18888	22238	10008	10091	8649
5.115	31693	479280	19137	22386	10354	10438	9072
5.12	31256	484590	19466	22612	10703	10715	9212
5.125	31385	487110	19623	22742	10789	10847	9101
5.13	31335	483780	19585	22634	10517	10625	9104
5.135	31275	498840	20064	23091	11001	11021	9589
5.14	31180	526020	20920	23971	11860	11891	10666
5.145	31157	553650	21886	24983	13040	12944	11674
5.15	31146	590880	23295	26291	14280	14289	13028
5.155	31041	619950	24216	27319	15153	15302	13831
5.16	31496	626370	24420	27567	15624	15689	13785
5.165	32104	605040	23732	26943	15122	15036	13007
5.17	32988	560190	22038	25379	13550	13302	11677
5.175	33772	521880	20546	24033	12017	11744	10349
5.18	33553	505200	20002	23538	11359	11087	9775
5.185	33000	502500	20071	23561	11273	11009	9761
5.19	32330	487770	19789	23211	10737	10375	9354
5.195	31954	480780	19496	22975	10439	10193	8879
5.2	31413	477450	19344	22935	10207	10101	8828
5.205	31313	480960	19528	23291	10368	10332	9237
5.21	31266	481440	19505	23395	10598	10372	9299
5.215	31184	477930	19387	23213	10279	10091	9174
5.22	31046	483660	19697	23279	10277	10306	9067
5.225	31029	482760	19769	23211	10390	10283	8863
5.23	31020	476790	19580	22747	10219	9866	8832
5.235	30718	486480	19923	23014	10617	10176	9177
5.24	31278	484380	19867	23144	10719	10176	9091
5.245	31078	476310	19600	22964	10509	10156	8736
5.25	31117	473430	19628	22799	10269	10017	8589
5.255	31628	479340	19691	22977	10247	10174	8795
5.26	31435	485070	19683	23210	10458	10397	9106
5.265	31082	487980	19805	23284	10663	10405	9092
5.27	30661	493710	19908	23491	10849	10520	9177
5.275	30798	489600	19741	23265	10725	10380	9144
5.28	30888	482160	19641	23066	10414	10110	8895
5.285	31237	478770	19647	23067	10177	10033	8673
5.29	31191	487680	19821	23243	10491	10452	9223
5.295	30862	494460	20098	23481	10824	10580	9448
5.3	31007	486180	19891	23371	10543	10373	9107
5.305	31155	477120	19592	23188	10221	10242	8984
5.31	31039	482790	19691	23188	10530	10508	9129
5.315	30886	481200	19750	23049	10390	10344	9037
5.32	30870	474510	19705	22891	10180	9921	8737
5.325	31366	482010	19805	23171	10467	10114	8773
5.33	31446	490590	20244	23380	10717	10631	9279
5.335	30946	487290	20133	23269	10581	10560	9471
5.34	31041	484020	19918	23078	10651	10354	9262
5.345	30744	486690	20032	23059	10755	10488	9209
5.35	30804	484530	19964	23084	10516	10410	9128
5.355	31270	486750	20201	23325	10566	10541	9375
5.36	30798	490860	20384	23372	10650	10811	9568
5.365	30967	487050	20205	23052	10570	10657	9330
5.37	31289	481110	20034	22908	10479	10440	9155
5.375	31048	483420	20276	23057	10632	10615	9330
5.38	31259	486180	20324	23008	10835	10785	9300
5.385	31489	485280	20208	23060	10966	10861	9395
5.39	31158	487470	20391	23184	11076	11043	9628
5.395	30980	492180	20763	23322	11332	11180	9885
5.4	30806	483480	20513	23016	11209	11040	9816
5.405	30751	487380	20599	22999	11225	11464	9844
5.41	31279	483900	20767	23084	11381	11612	9899
5.415	31397	485760	20989	23358	11635	11789	10228
5.42	30968	489120	21024	23592	11712	12331	10675
5.425	30911	475770	20611	23144	11286	12339	10334
5.43	30918	480360	21120	23266	11965	12985	10711
5.435	31070	478680	21202	23343	12374	13476	11001
5.44	31076	475950	21115	23435	12522	13747	11258
5.445	30918	483660	21304	23683	13054	14304	11617
5.45	31033	486000	21385	23924	13426	14719	11633
5.455	30742	494160	21408	24071	13871	15117	11886
5.46	31186	517020	21658	24374	14612	15690	12309
5.465	31476	523350	21526	24059	14658	15665	12265
5.47	31255	535380	21055	23790	14488	15525	12076
5.475	31432	560340	21057	23755	14552	15546	11844
5.48	32111	596160	21239	23725	14831	15493	11725
5.485	32873	627660	20890	23444	14744	15115	11342
5.49	33718	659130	20675	23270	14325	14491	10892
5.495	35111	682320	20775	23211	13895	14033	10461
5.5	36308	693180	20726	23280	13676	13859	10214
5.505	37099	697290	20760	23354	13694	13718	10567
5.51	37100	685740	20687	23112	13337	13365	10381
5.515	35805	655800	20583	22812	12892	12949	10122
5.52	34534	619080	20329	22600	12305	12449	9725
5.525	33458	581760	19984	22540	12002	12020	9428
5.53	33001	551700	19861	22598	11927	11785	9292
5.535	32115	519660	19664	22266	11609	11276	9042
5.54	31597	502560	19568	22132	11425	11228	9167
5.545	31529	500160	19605	22291	11496	11417	9340
5.55	31532	488370	19593	22057	11186	10962	8857
5.555	31625	483090	19440	22185	11301	11039	8841
5.56	30971	486810	19530	22284	11349	11239	9217
5.565	30963	485670	19403	22038	11071	11094	9405
5.57	30956	485820	19320	22089	11201	11094	9226
5.575	31091	488670	19505	22161	11119	11056	9068
5.58	31172	486270	19448	21923	10949	10837	8734
5.585	31067	487290	19333	21978	11016	10833	8855
5.59	31271	488460	19610	22191	11036	10974	9200
5.595	30970	483000	19406	21917	10709	10692	8945
5.6	30817	484890	19367	21798	10770	10722	8887
5.605	31065	483090	19240	21638	10827	10586	8885
5.61	31490	480030	19310	21456	10621	10424	8928
5.615	31569	481620	19381	21431	10657	10690	8788
5.62	31360	489630	19296	21774	10927	10933	8881
5.625	31033	482520	19228	21791	10880	10848	8910
5.63	31086	479820	19269	21606	10808	10568	8970
5.635	31461	486000	19616	21786	10936	10811	9190
5.64	31223	487140	19806	21816	11316	11152	9373
5.645	31306	485850	19443	21559	11237	10817	9106
5.65	31509	478710	19210	21444	11014	10562	8748
5.655	31238	475860	19154	21483	10958	10612	8610
5.66	31501	478890	19191	21427	10973	10714	8712
5.665	31730	483150	19207	21637	11099	10843	8880
5.67	31889	479520	19056	21571	11058	10740	8649
5.675	31945	477180	19059	21392	10825	10663	8616
5.68	32007	474780	19141	21213	10802	10398	8676
5.685	31906	474150	19205	21222	10934	10381	8606
5.69	31958	478620	19394	21365	11011	10712	8738
5.695	31750	482880	19456	21544	11219	10961	8743
5.7	31550	486900	19456	21525	11251	10944	8827
5.705	31269	487320	19328	21359	11047	10930	8710
5.71	31105	481890	19323	21386	10998	10882	8499
5.715	31173	480000	19442	21341	10866	10791	8843
5.72	31091	483030	19466	21290	10967	10753	9064
5.725	31346	486420	19422	21395	11190	10887	8831
5.73	31194	488250	19499	21476	11440	11037	8901
5.735	30842	484890	19417	21306	11351	10955	8679
5.74	30704	479340	19241	21206	11324	10791	8432
5.745	30937	481680	19435	21339	11473	11117	8852
5.75	30975	488430	19560	21483	11355	11396	9266
5.755	30893	492150	19839	21585	11541	11506	9328
5.76	30831	490440	19832	21411	11294	11302	9061
5.765	30962	491550	19709	21401	11188	11322	9091
5.77	31156	493560	19814	21493	11575	11565	9112
5.775	30955	490590	19818	21408	11566	11395	9017
5.78	30999	489360	19741	21310	11435	11278	9003
5.785	30914	481950	19779	20959	11261	11189	8640
5.79	30870	480690	19787	20998	11230	11304	8643
5.795	31034	488790	19756	21173	11436	11734	8917
5.8	31070	490470	19677	21132	11273	11779	8947
5.805	31016	485580	19880	21024	11049	11649	9067
5.81	30943	484290	19824	21065	11272	11801	9086
5.815	30987	492150	19860	21200	11672	12159	9091
5.82	31126	493860	20002	21138	11624	12264	9021
5.825	31004	488820	20217	21148	11657	12335	9103
5.83	31026	496110	20539	21449	12109	12747	9195
5.835	31213	497460	20488	21337	12011	12593	9297
5.84	30955	495720	20489	21278	11669	12434	9207
5.845	30618	492540	20456	21313	11717	12535	9270
5.85	30607	489480	20591	21083	11786	12261	9355
5.855	30637	495120	20752	21121	11749	12237	9234
5.86	30891	497280	20699	21239	11798	12320	9336
5.865	31215	488550	20637	21139	11668	11970	9136
5.87	31339	487140	20925	21025	11811	11945	9180
5.875	31243	495420	21336	21344	12013	12338	9498
5.88	31257	501810	21617	21572	12012	12630	9648
5.885	31187	498810	21487	21363	12130	12492	9520
5.89	31155	494160	21556	21139	11993	12480	9714
5.895	31198	494430	21856	21238	12091	12746	9971
5.9	31037	506460	22467	21700	12627	13260	10493
5.905	30734	501540	22669	21611	12647	13396	10720
5.91	31088	496020	22453	21251	12267	13336	10386
5.915	31430	499410	22630	21176	12337	13581	10454
5.92	31081	500550	22814	21101	12557	13849	10671
5.925	31079	503160	22919	21330	12762	14254	10966
5.93	31417	504360	23189	21415	12742	14183	11094
5.935	31181	498780	23356	21236	12617	14108	10787
5.94	31105	500190	23552	21317	12760	14300	10759
5.945	31540	504990	23542	21352	12880	14299	10936
5.95	31828	502770	23594	21306	12955	14117	10819
5.955	31583	506490	23755	21599	13192	14289	10881
5.96	31712	513960	23734	21744	13488	14270	10997
5.965	31833	511290	23632	21545	13329	13918	10630
5.97	31773	507420	23415	21432	13294	13816	10334
5.975	31643	500790	23317	21331	13272	13781	10131
5.98	31569	502710	23372	21369	13495	13706	10213
5.985	31864	510930	23653	21502	13724	13842	10398
5.99	31967	511860	23770	21736	13806	14031	10256
5.995	31898	517260	24099	21976	14046	14198	10386
6	32131	515790	24029	21836	14190	14327	10478
6.005	32328	511830	23883	21647	14145	14204	10448
6.01	32211	513930	24147	21736	14394	14258	10494
6.015	31839	516150	24465	21859	14531	14508	10377
6.02	32275	517470	24724	21973	14474	14492	10101
6.025	32948	526530	25063	22093	14912	14746	10503
6.03	32714	527040	25343	22105	15286	15085	10925
6.035	32639	526440	25594	22310	15666	15395	10935
6.04	32754	530250	25960	22519	16008	15692	10893
6.045	32748	536790	26506	22659	16256	16014	11102
6.05	32446	537000	26671	22763	16415	16237	11172
6.055	32629	538020	26760	22778	16750	16460	11420
6.06	32622	542940	27200	22852	16930	16786	11676
6.065	32957	541620	27754	22960	17217	16862	11729
6.07	33615	551250	28599	23372	17715	17224	12029
6.075	32994	555270	29300	23507	18337	17696	12331
6.08	33181	553710	29733	23477	18926	17927	12437
6.085	33314	554430	30067	23700	19048	18209	12779
6.09	33159	564540	30798	24071	19584	18793	13391
6.095	33244	572970	31639	24442	20415	19572	13731
6.1	33391	582690	32714	24904	21332	20402	14216
6.105	33792	583620	33267	24915	21857	20674	14337
6.11	33933	586590	33831	25330	22657	21212	14245
6.115	34027	587820	34757	25625	23675	21617	14798
6.12	33808	589080	35653	25805	24704	22106	15175
6.125	33629	600600	36688	26539	25909	23053	15629
6.13	34105	605040	37743	26847	26991	23789	15838
6.135	34494	607710	38702	26943	28026	24651	16203
6.14	34503	614790	40031	27372	29348	25784	16759
6.145	34788	622200	41592	27937	30780	27062	17738
6.15	34901	624210	42888	28184	31441	27876	18265
6.155	35011	627810	44277	28518	31923	28422	18522
6.16	34993	637500	46082	29231	32635	29335	19328
6.165	35333	642930	47957	29629	33195	30453	20141
6.17	35583	644760	49705	29829	33508	31221	20767
6.175	35459	653460	51577	30384	34375	32471	21681
6.18	35588	662610	53796	31033	35759	34114	22762
6.185	36068	660060	55971	31427	36850	35555	23651
6.19	36109	671580	58355	32282	38557	37169	24788
6.195	36466	687630	61445	33416	40714	39481	26284
6.2	36780	696690	64409	34316	42643	41919	27759
6.205	37010	702990	67015	35162	44860	44221	29190
6.21	37212	707610	69997	36149	47327	46746	30906
6.215	37076	722400	73077	37452	50454	49753	33117
6.22	37196	737340	76345	38884	53680	53329	35441
6.225	37746	755430	80212	40646	57418	57230	38423
6.23	38192	760740	83832	42170	61606	61338	40965
6.235	38276	778290	87405	44205	66562	66351	44207
6.24	38979	795630	90988	46266	71655	71777	48095
6.245	39603	810480	94728	48571	77581	78095	52490
6.25	39870	839250	98426	51378	84913	85369	57592
6.255	40294	864420	102078	54291	92942	93538	63103
6.26	40827	893850	105768	57658	102152	103077	69000
6.265	41278	922050	109068	61110	112622	113520	74721
6.27	42160	958440	112239	64807	124592	125305	81975
6.275	42748	1001340	114962	68575	137787	138447	89279
6.28	43318	1059510	117856	72731	152448	153210	96721
6.285	44237	1130880	120952	77240	168688	169173	104296
6.29	45694	1217700	123467	81439	186570	186055	111809
6.295	47528	1341840	125657	85359	205717	204069	118554
6.3	49404	1529280	127578	88994	225191	222079	124020
6.305	52169	1808490	129185	91766	243637	238782	128300
6.31	56313	2258160	130081	93827	260553	254319	131380
6.315	62094	3001230	130614	94838	275367	266922	132672
6.32	72567	4191150	130571	94658	286731	276005	132154
6.325	90988	6003720	129863	93511	293599	281116	129944
6.33	123187	8572440	128268	91233	295266	281192	126311
6.335	177320	11669000	126197	88563	291828	276423	121195
6.34	259221	14706200	123418	85200	282928	266732	114660
6.345	357596	17005900	119615	81361	269093	252792	107679
6.35	447734	18132800	115367	77408	252598	236407	100899
6.355	499877	18103600	110923	73553	234536	218612	94123
6.36	491776	16984600	106435	69982	215707	200545	87503
6.365	430647	14852200	101889	66705	196974	182856	81159
6.37	339194	12047200	97286	63591	179148	166315	75140
6.375	247478	9135570	92904	60910	162695	151023	69314
6.38	177448	6586740	88247	58326	147659	137045	63915
6.385	130281	4693980	84251	56095	134403	124867	59118
6.39	101249	3404520	80643	54011	122788	113975	55004
6.395	83452	2565990	77356	52097	112807	104412	51326
6.4	71950	2030280	74127	50237	103266	95778	47916
6.405	64754	1694790	71144	48454	94754	88290	44854
6.41	60242	1475670	68399	46765	87746	81652	42008
6.415	56913	1334280	65787	45464	81423	75705	39575
6.42	54995	1238790	63116	44329	75608	70427	37078
6.425	53449	1164120	60406	42926	70037	65245	34725
6.43	52696	1120470	58510	42089	65586	61034	33064
6.435	52725	1079850	56564	41167	61290	57154	31453
6.44	52611	1049970	54681	40245	57380	53677	30057
6.445	52866	1028970	52925	39681	54105	50796	28581
6.45	53071	1005600	51104	38845	50858	47871	27207
6.455	53270	984360	49463	38261	47916	45212	25967
6.46	53589	963960	47903	37794	45286	42983	24753
6.465	53291	946770	46548	37313	42858	40769	23829
6.47	52095	942480	45938	37381	41356	39202	23299
6.475	50559	934200	45100	37188	39641	37705	22708
6.48	48947	924270	44075	36779	37986	36155	21890
6.485	47164	917250	43377	36662	36895	35096	21423
6.49	46239	909750	42565	36664	35617	33993	20909
6.495	46110	905130	41921	36681	34317	32856	20538
6.5	45463	899820	41456	36718	33240	31704	20222

## Sheet: Fig. 5
	Virgin	-180 mV	+170 mV	-341 mV	+139 mV	+258 mV	+424 mV
2Θ / °	Int. / a.u.	Int. / a.u.	Int. / a.u.	Int. / a.u.	Int. / a.u.	Int. / a.u.	Int. / a.u.
1	17850	9633	9588	9212	8916	8995	7985
1.005	17712	9551	9577	9119	8879	8822	7998
1.01	17697	9663	9727	9170	8920	8867	8181
1.015	17743	9618	9599	9093	8878	8851	8041
1.02	17734	9593	9591	9111	8955	8907	8134
1.025	17710	9681	9674	9134	8971	9024	8199
1.03	17707	9639	9669	9130	8913	8922	8147
1.035	17715	9631	9618	9102	9003	8912	8082
1.04	17777	9605	9640	9107	8946	8901	8035
1.045	17854	9630	9709	9114	8907	8932	8059
1.05	17739	9648	9646	9107	8862	8856	8067
1.055	17649	9626	9628	9102	8915	8873	8067
1.06	17595	9536	9540	9045	8805	8830	7963
1.065	17589	9577	9603	9137	8878	8859	8029
1.07	17568	9589	9670	9182	8939	8934	8102
1.075	17637	9652	9706	9155	8961	8904	8214
1.08	17605	9659	9632	9135	8932	8909	8135
1.085	17534	9595	9538	9161	8905	8908	8024
1.09	17637	9560	9571	9172	8850	8831	8018
1.095	17660	9669	9731	9244	8977	8941	8227
1.1	17576	9726	9706	9229	9019	8975	8209
1.105	17641	9658	9657	9221	8934	8931	8114
1.11	17668	9543	9559	9178	8850	8874	8149
1.115	17602	9515	9478	9101	8828	8806	8065
1.12	17680	9645	9644	9248	8994	8971	8069
1.125	17523	9667	9668	9258	9035	8998	8146
1.13	17595	9672	9662	9228	8983	9007	8206
1.135	17591	9698	9660	9307	9003	8962	8171
1.14	17584	9643	9666	9292	9014	8973	8109
1.145	17544	9621	9768	9298	8942	8888	8048
1.15	17621	9489	9525	9187	8677	8595	7760
1.155	17613	10514	11503	10264	11153	11087	10295
1.16	17553	10547	11530	10302	11077	11052	10320
1.165	17575	9568	9503	9238	8739	8718	7987
1.17	17531	9684	9686	9308	9003	8981	8141
1.175	17542	9683	9766	9323	9019	8956	8072
1.18	17555	9716	9798	9336	8987	9061	8211
1.185	17572	9768	9792	9359	8989	9133	8251
1.19	17573	9674	9722	9358	8986	9021	8212
1.195	17433	9630	9680	9336	8923	8918	8145
1.2	17645	9667	9629	9394	9006	8928	8124
1.205	17709	9684	9693	9393	8981	8930	8067
1.21	17606	9743	9854	9490	9068	8991	8179
1.215	17600	9730	9789	9464	8997	8910	8185
1.22	17623	9705	9808	9386	8920	8918	8151
1.225	17712	9768	9870	9695	9012	9016	8345
1.23	17609	9686	9746	9673	9027	8973	8309
1.235	17498	9737	9809	9441	9005	9032	8193
1.24	17670	9809	9905	9576	9022	9124	8256
1.245	17630	9756	9801	9524	9023	9084	8206
1.25	17752	9755	9825	9532	9014	9045	8220
1.255	17837	9746	9820	9480	9039	8967	8295
1.26	17708	9644	9789	9441	8945	8852	8163
1.265	17544	9669	9836	9499	8963	8918	8137
1.27	17681	9724	9888	9527	9073	9029	8267
1.275	17661	9778	9885	9554	9107	9053	8301
1.28	17680	9781	9963	9605	9062	9073	8304
1.285	17773	9804	9937	9643	9095	9111	8323
1.29	17822	9768	9923	9604	9100	9072	8308
1.295	17882	9749	9888	9552	8998	9051	8279
1.3	17770	9820	9965	9645	9092	9078	8326
1.305	17780	9747	9934	9600	8970	9023	8154
1.31	17859	9801	9968	9657	9042	9099	8289
1.315	17855	9836	9942	9680	9073	9067	8343
1.32	17859	9761	9890	9673	9029	9034	8239
1.325	17887	9718	9858	9629	8971	9001	8220
1.33	17884	9784	9939	9633	9033	9081	8281
1.335	17979	9775	9918	9611	9078	9042	8321
1.34	18076	9734	9903	9628	9015	9001	8261
1.345	18046	9755	10027	9680	9067	8969	8294
1.35	18109	9769	9993	9666	9098	8964	8298
1.355	18072	9852	10062	9784	9155	9109	8303
1.36	18366	9868	10132	9827	9222	9196	8285
1.365	18337	9860	10093	9794	9148	9175	8257
1.37	17974	9893	10048	9818	9103	9104	8367
1.375	19240	9929	10144	9870	9151	9145	8381
1.38	18924	9937	10210	9910	9205	9175	8336
1.385	18064	9947	10235	9991	9256	9188	8354
1.39	18307	9877	10187	9902	9199	9149	8321
1.395	18214	9871	10219	9981	9133	9106	8360
1.4	18261	9980	10573	10523	9207	9201	8560
1.405	18380	9928	10641	10659	9982	10003	8961
1.41	18294	9884	10342	10243	9629	9607	8646
1.415	18318	9978	10171	9947	9188	9175	8343
1.42	18285	9944	10211	9996	9167	9168	8333
1.425	18266	9965	10289	10043	9204	9098	8354
1.43	18328	9984	10272	10078	9227	9159	8339
1.435	18478	9881	10171	10000	9118	9062	8355
1.44	18503	9963	10239	10062	9119	9097	8414
1.445	18489	9977	10196	10114	9182	9151	8404
1.45	18536	9978	10235	10086	9200	9115	8389
1.455	18585	9988	10254	10111	9213	9168	8301
1.46	18591	9988	10252	10074	9177	9085	8271
1.465	18643	10029	10254	10143	9175	9094	8388
1.47	18673	10094	10365	10261	9238	9238	8498
1.475	18741	10067	10406	10255	9218	9164	8445
1.48	18696	10126	10435	10255	9260	9231	8415
1.485	18723	10155	10419	10250	9198	9262	8419
1.49	18823	10070	10316	10183	9073	9130	8313
1.495	18869	10138	10387	10225	9135	9104	8338
1.5	18854	10107	10462	10304	9180	9161	8423
1.505	18870	10090	10457	10384	9233	9241	8456
1.51	18917	10236	10503	10446	9318	9369	8520
1.515	18964	10219	10467	10355	9261	9231	8461
1.52	19009	10105	10396	10289	9129	9106	8282
1.525	19078	10175	10513	10414	9167	9223	8370
1.53	19106	10242	10527	10478	9263	9270	8372
1.535	19233	10234	10468	10428	9231	9215	8430
1.54	19311	10240	10505	10486	9182	9201	8396
1.545	19275	10182	10504	10523	9140	9201	8318
1.55	19328	10231	10559	10561	9187	9238	8411
1.555	19487	10228	10583	10544	9174	9204	8431
1.56	19590	10287	10636	10601	9194	9208	8426
1.565	19689	10390	10702	10730	9281	9319	8487
1.57	19777	10372	10721	10739	9305	9314	8496
1.575	19830	10384	10748	10768	9290	9293	8438
1.58	20021	10494	10829	10855	9401	9311	8471
1.585	20077	10480	10823	10917	9309	9305	8524
1.59	20141	10378	10741	10847	9212	9170	8389
1.595	20195	10381	10722	10783	9210	9152	8318
1.6	20329	10443	10868	10907	9218	9254	8372
1.605	20511	10472	10945	10978	9251	9247	8430
1.61	20634	10498	10891	11025	9258	9221	8438
1.615	20713	10554	10903	11057	9242	9189	8407
1.62	20825	10579	10980	11085	9245	9212	8450
1.625	20889	10592	11027	11129	9269	9240	8413
1.63	20865	10580	10998	11132	9248	9222	8436
1.635	21149	10590	11046	11183	9225	9203	8400
1.64	21155	10536	11028	11189	9137	9169	8392
1.645	21177	10542	11056	11171	9108	9160	8392
1.65	21107	10626	11129	11238	9205	9240	8406
1.655	21225	10645	11107	11250	9228	9138	8383
1.66	21278	10621	11069	11224	9218	9106	8376
1.665	21274	10642	11101	11207	9179	9159	8365
1.67	21537	10629	11119	11226	9197	9123	8366
1.675	21625	10739	11201	11365	9280	9165	8361
1.68	21551	10740	11212	11373	9277	9214	8294
1.685	21524	10715	11241	11330	9213	9185	8303
1.69	21587	10730	11278	11370	9205	9208	8360
1.695	21712	10834	11376	11459	9257	9280	8424
1.7	21828	10771	11372	11410	9255	9210	8338
1.705	21802	10774	11383	11422	9233	9198	8322
1.71	21777	10817	11382	11478	9182	9231	8357
1.715	21706	10755	11290	11421	9046	9101	8163
1.72	21753	10777	11292	11444	9073	9100	8176
1.725	21800	10840	11392	11564	9199	9219	8279
1.73	21944	10843	11403	11545	9177	9201	8307
1.735	22054	10851	11447	11532	9213	9171	8312
1.74	22186	10793	11385	11538	9213	9083	8250
1.745	22170	10839	11410	11547	9216	9054	8295
1.75	22068	10872	11411	11602	9235	9167	8365
1.755	22097	10808	11422	11561	9182	9159	8291
1.76	22107	10821	11480	11596	9193	9128	8252
1.765	22062	10872	11535	11665	9220	9176	8298
1.77	22212	10856	11518	11633	9206	9190	8279
1.775	22166	10825	11527	11634	9200	9150	8298
1.78	22234	10880	11577	11667	9303	9285	8361
1.785	22317	10930	11668	11674	9492	9523	8344
1.79	22405	10958	11713	11747	9602	9699	8380
1.795	22392	10907	11761	11747	9492	9605	8394
1.8	22379	10956	11840	11811	9439	9654	8419
1.805	22428	10905	11772	11755	9269	9621	8408
1.81	22424	10910	11773	11744	9155	9505	8376
1.815	22428	10990	11812	11786	9210	9504	8482
1.82	22456	10995	11842	11840	9212	9469	8427
1.825	22565	10944	11802	11794	9152	9312	8348
1.83	22513	10950	11787	11846	9137	9296	8301
1.835	22481	10973	11784	11877	9150	9277	8323
1.84	22522	10969	11726	11802	9135	9146	8306
1.845	22440	10943	11736	11800	9105	9077	8147
1.85	22461	10867	11671	11749	9035	8964	8058
1.855	22574	10943	11688	11796	9100	8995	8084
1.86	22599	10982	11686	11846	9089	9003	8085
1.865	22651	10955	11722	11890	9063	9012	8097
1.87	22727	10944	11647	11880	9093	9005	8039
1.875	22712	10923	11649	11853	9068	8997	7981
1.88	22714	10948	11656	11837	9059	8957	7911
1.885	22696	10944	11648	11849	9093	8964	7949
1.89	22680	11012	11752	11962	9140	9079	8022
1.895	22686	11003	11731	11930	9067	9035	7965
1.9	22700	10954	11664	11877	9017	8935	7946
1.905	22770	10963	11686	11913	9044	8935	7992
1.91	22768	10965	11676	11905	8997	8945	7985
1.915	22736	10909	11627	11857	8916	8918	7901
1.92	22752	10877	11519	11860	8894	8893	7803
1.925	22770	10946	11625	11965	9029	8956	7958
1.93	22798	10954	11672	11929	8988	8893	7930
1.935	22820	10973	11711	11938	8965	8875	7881
1.94	22796	11008	11786	11990	9004	8890	7980
1.945	22705	10922	11654	11948	8951	8823	7889
1.95	22737	10919	11599	11920	8944	8823	7679
1.955	22765	10928	11662	11959	8899	8827	7756
1.96	22743	10917	11631	11890	8897	8746	7812
1.965	22806	10966	11683	11955	9011	8846	7858
1.97	22809	10982	11672	11926	9000	8894	7835
1.975	22797	10933	11563	11901	8886	8797	7765
1.98	22798	10962	11643	11966	8882	8857	7757
1.985	22814	10965	11690	11959	8894	8849	7788
1.99	22812	10974	11695	11949	8952	8859	7804
1.995	22849	10992	11667	11973	9010	8852	7825
2	22827	10967	11658	11983	8982	8836	7783
2.005	22834	10885	11653	11934	8862	8769	7704
2.01	22800	10895	11617	11929	8886	8737	7768
2.015	22862	10944	11647	11964	8874	8749	7765
2.02	22933	10902	11618	11926	8887	8650	7748
2.025	22825	10870	11577	11928	8881	8718	7698
2.03	22969	10867	11608	11939	8816	8728	7637
2.035	23002	10912	11606	11957	8860	8760	7719
2.04	22936	10899	11643	11958	8913	8761	7725
2.045	22842	10912	11720	11965	8942	8748	7715
2.05	22809	10987	11714	12020	8954	8804	7720
2.055	22902	10946	11753	12016	8893	8799	7716
2.06	22969	10976	11798	12033	8920	8760	7756
2.065	22880	10956	11716	12024	8890	8733	7703
2.07	22921	10882	11679	11923	8904	8676	7563
2.075	22997	10974	11776	12020	8941	8751	7673
2.08	22987	11044	11865	12120	8967	8848	7791
2.085	23121	10978	11772	12043	8839	8795	7646
2.09	23305	10981	11794	12045	8851	8743	7721
2.095	23221	11162	12024	12259	8969	8822	7875
2.1	23071	11327	12181	12392	8968	8809	7942
2.105	23123	11517	12333	12460	9021	8879	8166
2.11	23176	11412	12174	12303	9036	8850	8252
2.115	23162	11176	11987	12153	9017	8816	7891
2.12	23165	11025	11900	12071	8995	8785	7684
2.125	23120	10982	11949	12035	9020	8857	7589
2.13	23146	11057	12040	12164	9093	8936	7693
2.135	23217	11132	12076	12209	9157	9048	7725
2.14	23221	11090	11991	12096	9127	8997	7638
2.145	23160	11096	12036	12104	9134	9014	7725
2.15	23213	11092	12086	12127	9260	9061	7682
2.155	23226	11141	12168	12205	9366	9163	7673
2.16	23249	11217	12230	12213	9417	9264	7668
2.165	23297	11244	12317	12263	9517	9347	7767
2.17	23292	11370	12487	12333	9734	9503	7920
2.175	23359	11375	12527	12315	9783	9544	7920
2.18	23516	11458	12604	12376	9904	9647	7927
2.185	23553	11636	12715	12449	10102	9851	8024
2.19	23559	11885	12873	12521	10397	10152	8156
2.195	23679	12159	12964	12502	10616	10326	8141
2.2	23791	12631	13032	12552	10849	10593	8227
2.205	23872	13451	13217	12666	11215	10948	8383
2.21	24110	14722	13462	12806	11699	11428	8594
2.215	24553	16674	13711	12942	12234	11946	8748
2.22	25093	19295	13910	13068	12787	12378	8845
2.225	26322	22317	14139	13158	13317	12878	8999
2.23	28409	25108	14401	13225	13725	13368	9187
2.235	31530	26904	14568	13263	14145	13701	9334
2.24	35344	27209	14709	13320	14383	13976	9352
2.245	38238	25856	14699	13335	14404	14050	9359
2.25	38918	23352	14710	13295	14300	13936	9305
2.255	37426	20477	14709	13305	14195	13775	9316
2.26	34942	17785	14589	13233	13845	13468	9149
2.265	32162	15728	14519	13159	13506	13137	9050
2.27	29544	14305	14420	13161	13314	12945	9011
2.275	27531	13391	14320	13100	13071	12707	8980
2.28	26201	12780	14244	12999	12760	12447	8883
2.285	25413	12443	14222	13004	12578	12239	8732
2.29	24891	12221	14204	12981	12467	12079	8737
2.295	24548	12049	14171	12972	12252	11897	8689
2.3	24372	11925	14150	13002	12035	11779	8612
2.305	24321	11824	14146	13004	11922	11667	8643
2.31	24245	11711	14066	12932	11798	11487	8605
2.315	24109	11661	14006	12894	11690	11391	8515
2.32	24011	11632	14022	12883	11602	11295	8512
2.325	23922	11584	13992	12918	11546	11230	8510
2.33	23914	11561	13991	12917	11471	11182	8467
2.335	23891	11521	13997	12896	11436	11120	8411
2.34	23867	11501	14021	12900	11415	11053	8438
2.345	23767	11524	14050	12921	11365	11036	8540
2.35	23802	11506	13979	12901	11305	11013	8473
2.355	23806	11483	13961	12875	11266	10973	8437
2.36	23749	11477	13953	12899	11274	10911	8422
2.365	23774	11504	13871	12909	11223	10907	8448
2.37	23786	11499	13864	12930	11182	10845	8455
2.375	23707	11432	13843	12893	11100	10751	8461
2.38	23767	11446	13821	12861	11083	10752	8457
2.385	23756	11498	13739	12912	11001	10780	8406
2.39	23643	11514	13712	12924	10963	10819	8394
2.395	23675	11544	13723	12954	10999	10818	8473
2.4	23711	11428	13596	12828	10829	10593	8281
2.405	23727	11410	13584	12800	10718	10504	8158
2.41	23704	11425	13509	12770	10607	10423	8120
2.415	23682	11387	13485	12744	10563	10341	8123
2.42	23743	11397	13482	12752	10536	10304	8130
2.425	23831	11393	13433	12715	10472	10234	8083
2.43	23808	11320	13294	12636	10336	10138	7916
2.435	23724	11329	13321	12617	10263	10073	7897
2.44	23782	11398	13369	12666	10520	10279	7922
2.445	23831	11426	13374	12683	10391	10144	7897
2.45	23824	11389	13316	12677	10232	10026	7865
2.455	23758	11361	13232	12636	10155	9968	7786
2.46	23763	11376	13232	12605	10141	9891	7814
2.465	23811	11351	13247	12616	10149	9827	7825
2.47	23870	11334	13198	12593	10031	9812	7762
2.475	23865	11398	13196	12633	10069	9845	7841
2.48	23775	11388	13168	12607	10064	9790	7843
2.485	24574	11382	13142	12598	10010	9768	7730
2.49	25449	11404	13134	12599	9989	9746	7712
2.495	25299	11460	13197	12648	10012	9769	7761
2.5	24050	11432	13155	12621	9943	9753	7728
2.505	23961	11452	13136	12636	9953	9767	7729
2.51	24079	11514	13155	12684	10010	9758	7772
2.515	24031	11462	13133	12645	9938	9703	7740
2.52	24050	11439	13086	12626	9882	9688	7710
2.525	24153	11549	13123	12729	9948	9711	7731
2.53	24097	11563	13138	12737	9964	9722	7766
2.535	24028	11527	13165	12702	10027	9782	7758
2.54	24137	11510	13122	12674	10128	9885	7732
2.545	24137	11409	12999	12582	10183	9947	7606
2.55	24009	11398	12980	12563	10119	9881	7609
2.555	24058	11485	13055	12643	10066	9823	7676
2.56	24155	11450	13023	12635	9874	9656	7587
2.565	24119	11455	13009	12587	9769	9604	7570
2.57	24103	11536	13055	12644	9831	9641	7645
2.575	24085	11502	13005	12603	9781	9588	7616
2.58	24065	11483	13036	12601	9775	9548	7626
2.585	24083	11544	13130	12653	9832	9604	7662
2.59	24125	11574	13145	12672	9834	9588	7651
2.595	24031	11548	13068	12653	9740	9526	7675
2.6	24037	11555	13086	12655	9716	9517	7651
2.605	24093	11591	13069	12685	9685	9478	7625
2.61	24078	11673	13147	12738	9733	9527	7723
2.615	24054	11723	13234	12794	9820	9615	7812
2.62	24131	11726	13236	12786	9808	9637	7825
2.625	24258	11825	13311	12850	9843	9711	7893
2.63	24272	11860	13360	12899	9903	9753	7914
2.635	24290	11908	13375	12943	9929	9763	7934
2.64	24387	11855	13342	12855	9855	9637	7828
2.645	24519	11889	13311	12842	9846	9589	7849
2.65	24522	11781	13241	12728	9791	9613	7787
2.655	24486	11716	13240	12709	9838	9666	7669
2.66	24457	11691	13175	12690	9902	9647	7577
2.665	24450	11632	13110	12652	9814	9623	7569
2.67	24319	11623	13104	12644	9749	9566	7536
2.675	24223	11592	13085	12636	9756	9529	7560
2.68	24239	11576	13117	12637	9733	9504	7580
2.685	24256	11551	13083	12608	9712	9461	7508
2.69	24323	11663	13172	12713	9748	9503	7611
2.695	24331	11631	13129	12698	9692	9499	7568
2.7	24417	11591	13126	12622	9728	9470	7513
2.705	24351	11617	13130	12646	9757	9511	7511
2.71	24332	11584	13107	12629	9700	9501	7534
2.715	24405	11605	13128	12669	9739	9529	7589
2.72	24388	11601	13158	12684	9776	9562	7607
2.725	24398	11632	13211	12725	9811	9588	7560
2.73	24395	11691	13294	12766	9803	9625	7615
2.735	24397	11667	13256	12782	9780	9552	7654
2.74	24403	11634	13217	12704	9784	9567	7595
2.745	24386	11634	13262	12706	9793	9621	7557
2.75	24409	11705	13373	12808	9834	9645	7610
2.755	24463	11674	13341	12757	9786	9586	7576
2.76	24536	11671	13388	12763	9831	9636	7608
2.765	24534	11661	13425	12756	9863	9632	7699
2.77	24547	11755	13488	12839	9945	9699	7723
2.775	24555	11728	13458	12846	9902	9681	7608
2.78	24577	11708	13488	12816	9905	9714	7610
2.785	24652	11744	13531	12838	9911	9711	7633
2.79	24658	11763	13608	12853	9967	9739	7668
2.795	24646	11736	13546	12809	9972	9737	7567
2.8	24673	11746	13536	12810	9893	9726	7594
2.805	24684	11797	13593	12859	9914	9719	7609
2.81	24770	11868	13674	12967	10011	9806	7644
2.815	24786	11862	13659	12935	10002	9782	7683
2.82	24755	11837	13656	12885	10018	9786	7685
2.825	24702	11802	13576	12820	9994	9775	7627
2.83	24816	11892	13616	12875	10043	9823	7690
2.835	24883	11921	13721	12917	10065	9878	7690
2.84	24894	11895	13702	12903	10072	9892	7663
2.845	24859	11898	13701	12929	10079	9870	7697
2.85	24908	11930	13762	12936	10156	9883	7806
2.855	24972	11977	13844	12983	10203	9965	7809
2.86	24889	11956	13861	12936	10156	9967	7767
2.865	24879	11977	13908	12949	10106	9962	7736
2.87	24899	12010	13946	12944	10157	10020	7781
2.875	24933	12026	14025	12971	10185	10095	7783
2.88	25017	12070	14084	13006	10238	10125	7822
2.885	24993	12117	14176	13054	10326	10165	7812
2.89	25031	12113	14247	13071	10357	10209	7845
2.895	25056	12145	14342	13142	10439	10322	7929
2.9	25089	12140	14403	13133	10484	10320	8001
2.905	25191	12125	14489	13061	10449	10303	7906
2.91	25046	12143	14605	13065	10486	10328	7960
2.915	25151	12259	14810	13194	10674	10531	8202
2.92	25184	12257	14905	13237	10744	10662	8232
2.925	25201	12352	15109	13297	10872	10843	8323
2.93	25326	12270	15219	13241	10853	10885	8406
2.935	25292	12320	15391	13310	10912	11111	8562
2.94	24988	12428	15747	13429	11117	11384	8742
2.945	24906	12425	16026	13419	11171	11565	8837
2.95	24859	12415	16228	13432	11255	11817	9036
2.955	24750	12479	16482	13561	11423	12128	9262
2.96	24772	12554	16828	13639	11589	12389	9456
2.965	24781	12615	17078	13681	11735	12587	9511
2.97	24847	12317	15956	13436	11123	11974	9212
2.975	24926	12141	15070	13238	10662	11356	8890
2.98	24920	12068	14826	13135	10558	11092	8685
2.985	24863	12039	14670	13064	10515	10849	8569
2.99	24867	12056	14606	13089	10578	10747	8488
2.995	24855	12105	14667	13132	10680	10731	8405
3	24870	12162	14783	13172	10824	10760	8398
3.005	24902	12157	14858	13186	10873	10821	8376
3.01	24961	12237	14938	13287	11087	10946	8406
3.015	25007	12292	15094	13359	11310	11120	8498
3.02	24957	12395	15427	13484	11501	11315	8582
3.025	24996	12426	15675	13541	11684	11466	8667
3.03	25092	12575	16054	13726	12046	11779	8920
3.035	25212	12687	16523	13918	12442	12161	9162
3.04	25282	12703	16935	14072	12771	12440	9324
3.045	25315	12854	17546	14328	13291	12895	9577
3.05	25476	12988	18258	14583	13879	13409	9919
3.055	25628	13137	19075	14881	14501	14048	10239
3.06	25611	13304	20046	15218	15254	14794	10703
3.065	25727	13450	21133	15594	16066	15545	11149
3.07	25854	13645	22299	16018	17039	16410	11706
3.075	25905	13928	23690	16506	18209	17459	12389
3.08	25962	14212	25249	17055	19532	18724	13214
3.085	26125	14549	26917	17673	21089	20198	14104
3.09	26404	14980	28742	18412	22935	21920	15226
3.095	26574	15497	30751	19349	25102	24032	16579
3.1	26871	16178	33003	20595	28001	26843	18322
3.105	27177	16929	35465	21989	31716	30333	20501
3.11	27508	17954	38105	23787	36552	34826	23304
3.115	27952	19503	40999	26174	42999	40860	26813
3.12	28441	21599	44034	28993	51221	48613	31162
3.125	29146	24752	47174	32330	61626	58323	36287
3.13	30247	29698	50354	36081	74312	70194	42168
3.135	31709	37666	53346	39929	89012	83962	48415
3.14	33945	50776	56046	43396	104466	98573	54326
3.145	37532	71404	58409	45893	119004	112303	59088
3.15	44061	100122	60272	46958	130244	123158	62058
3.155	56401	132259	61355	46424	135856	129219	62602
3.16	80066	159696	61436	44391	134595	129118	60746
3.165	120038	176353	60589	41237	126560	122487	56735
3.17	169843	178973	58673	37329	113106	110354	50913
3.175	206738	165982	55644	33267	96896	95240	44170
3.18	210598	139860	51648	29438	80418	79609	37449
3.185	183942	107918	47114	26168	65771	65381	31516
3.19	143146	78748	42490	23618	54006	53631	26674
3.195	103748	56857	38207	21711	44874	44525	22943
3.2	74265	42187	34518	20246	37941	37651	20128
3.205	55945	32880	31541	19135	32762	32461	17906
3.21	45503	27002	29043	18285	28802	28477	16153
3.215	39700	23230	26999	17584	25750	25424	14916
3.22	36297	20709	25308	16957	23304	22972	13840
3.225	34310	19059	23904	16552	21302	21015	12972
3.23	33144	17828	22679	16108	19644	19378	12239
3.235	32152	17014	21652	15810	18331	18106	11690
3.24	31340	16413	20738	15600	17298	17066	11298
3.245	30754	15968	19925	15381	16408	16142	10950
3.25	30303	15615	19273	15202	15656	15375	10528
3.255	29941	15285	18616	15028	14963	14731	10257
3.26	29665	14979	18056	14907	14408	14179	9983
3.265	29437	14708	17646	14803	13958	13666	9774
3.27	29166	14396	17272	14670	13455	13259	9535
3.275	28857	14105	16901	14565	13028	12850	9292
3.28	28556	13868	16631	14500	12679	12478	9138
3.285	28042	13657	16339	14422	12334	12198	8983
3.29	27636	13593	16225	14516	12156	12036	8903
3.295	27455	13465	15999	14451	11969	11751	8821
3.3	27216	13367	15833	14395	11689	11543	8703
3.305	27079	13258	15659	14330	11482	11357	8608
3.31	26972	13224	15587	14370	11399	11267	8618
3.315	26886	13181	15551	14424	11212	11103	8596
3.32	26964	13156	15513	14466	11056	10987	8539
3.325	26963	13146	15481	14505	11032	10928	8588
3.33	26898	13092	15401	14487	10890	10823	8460
3.335	26906	13121	15421	14581	10817	10746	8530
3.34	26914	13184	15389	14683	10846	10758	8602
3.345	27044	13213	15435	14780	10771	10710	8609
3.35	27434	13271	15471	14903	10784	10749	8740
3.355	27692	13330	15489	15020	10826	10761	8842
3.36	27903	13397	15634	15142	10796	10751	8990
3.365	28243	13441	15637	15164	10744	10745	9158
3.37	28292	13478	15639	15178	10746	10750	9320
3.375	28389	13714	15989	15448	10881	10894	9659
3.38	28893	13563	16013	15541	10800	10721	8863
3.385	29079	13490	16010	15620	10813	10734	8655
3.39	29085	13656	16210	15833	10895	10856	8823
3.395	29111	13695	16299	15907	10905	10833	8866
3.4	29194	13709	16382	16004	10897	10908	8967
3.405	29184	13819	16541	16124	10910	10968	9058
3.41	29299	14032	16855	16406	11009	11080	9222
3.415	29382	14130	17005	16552	11054	11169	9393
3.42	29378	14118	17050	16559	10979	11149	9528
3.425	29402	14191	17188	16626	11036	11275	9664
3.43	29458	14218	17290	16622	11026	11405	9785
3.435	29549	14225	17400	16591	11000	11486	9993
3.44	29563	14276	17568	16599	10998	11680	10224
3.445	29565	14235	17630	16527	10920	11885	10286
3.45	29632	14162	17690	16429	10871	12141	10512
3.455	29706	14067	17820	16402	10848	12555	10769
3.46	29634	13969	17785	16339	10766	12973	10959
3.465	29637	13980	17858	16351	10809	13424	11333
3.47	29708	13809	17804	16211	10703	13757	11536
3.475	29739	13712	17812	16153	10603	13933	11646
3.48	29675	13706	17749	16152	10623	13859	11602
3.485	29705	13590	17513	16031	10540	13479	11351
3.49	29689	13568	17366	16002	10614	13056	11074
3.495	29716	13467	17111	15811	10550	12443	10512
3.5	29788	13395	16895	15669	10406	11918	10009
3.505	29851	13430	16721	15647	10453	11589	9697
3.51	29771	13346	16516	15483	10420	11270	9269
3.515	29761	13254	16213	15360	10350	10967	8931
3.52	30076	13147	15935	15237	10280	10792	8695
3.525	30960	13260	16029	15384	10343	10802	8700
3.53	30730	13426	16109	15643	10382	10819	8694
3.535	30592	13380	15999	15633	10314	10825	8588
3.54	30593	13288	15829	15479	10290	10862	8450
3.545	30197	13161	15603	15279	10194	10817	8310
3.55	30108	13263	15692	15441	10249	11044	8365
3.555	30184	13807	16320	16049	10616	11558	8704
3.56	30171	13821	16276	16064	10613	11692	8650
3.565	30163	13678	16096	15865	10510	11668	8549
3.57	30131	13561	15957	15684	10482	11522	8501
3.575	30128	13478	15805	15587	10408	11336	8434
3.58	30182	13443	15677	15493	10363	11108	8385
3.585	30340	13387	15621	15394	10364	10893	8372
3.59	30289	13331	15528	15243	10326	10721	8245
3.595	30348	13275	15442	15164	10350	10660	8294
3.6	30513	13211	15383	15068	10351	10575	8278
3.605	30635	13153	15296	14976	10283	10486	8231
3.61	30677	13106	15175	14884	10234	10454	8175
3.615	30686	13072	15113	14812	10237	10446	8168
3.62	30641	13041	15081	14731	10210	10447	8153
3.625	30674	13037	15073	14676	10244	10486	8202
3.63	30853	12986	15052	14593	10244	10474	8182
3.635	31026	12950	14984	14522	10167	10404	8107
3.64	31170	12954	14975	14503	10196	10350	8087
3.645	31199	12928	14926	14458	10224	10306	8028
3.65	31185	12903	14850	14383	10210	10266	7958
3.655	31275	12917	14779	14367	10222	10229	7890
3.66	31463	12930	14802	14351	10238	10210	7885
3.665	31681	12923	14732	14293	10259	10200	7824
3.67	31872	12912	14692	14268	10263	10152	7851
3.675	32053	12873	14719	14181	10246	10111	7795
3.68	32125	12911	14734	14204	10289	10163	7831
3.685	31342	13006	14777	14303	10401	10278	7927
3.69	30484	13013	14816	14255	10460	10276	7914
3.695	30157	12982	14742	14188	10383	10226	7792
3.7	30192	13007	14748	14167	10388	10237	7763
3.705	30240	13026	14801	14185	10421	10252	7815
3.71	30442	13077	14836	14153	10502	10338	7863
3.715	30648	12836	14522	13963	10382	10198	7745
3.72	30706	12579	14241	13776	10212	10003	7632
3.725	30786	12436	14140	13633	10131	9967	7522
3.73	30906	12372	14115	13599	10161	9949	7466
3.735	31081	12348	14109	13557	10149	9903	7428
3.74	31265	12391	14148	13547	10175	9979	7446
3.745	31474	12454	14206	13587	10268	10070	7551
3.75	31725	12529	14311	13637	10412	10181	7647
3.755	31955	12559	14361	13646	10474	10201	7618
3.76	32191	12573	14466	13661	10519	10279	7634
3.765	32362	12631	14511	13668	10550	10352	7665
3.77	32723	12693	14615	13686	10659	10461	7633
3.775	33026	12755	14700	13709	10804	10563	7662
3.78	33240	12839	14816	13757	10939	10693	7776
3.785	33602	12938	14950	13800	11090	10830	7839
3.79	33934	13042	15054	13851	11282	11062	7884
3.795	34324	13088	15163	13849	11398	11147	7853
3.8	34863	13236	15344	13882	11611	11270	7945
3.805	35369	13407	15535	13986	11848	11530	8082
3.81	35938	13587	15730	14080	12153	11833	8214
3.815	36632	13820	15972	14148	12472	12132	8260
3.82	37393	14125	16231	14273	12832	12529	8452
3.825	38157	14493	16520	14406	13253	12932	8619
3.83	39201	14986	16883	14487	13730	13367	8768
3.835	40425	15757	17317	14673	14361	13983	9015
3.84	41751	16815	17722	14831	15039	14633	9235
3.845	43426	18397	18320	15027	15871	15486	9556
3.85	45581	20811	19094	15348	16853	16410	9896
3.855	48399	24465	20071	15675	18043	17549	10353
3.86	52007	30073	21411	15805	19098	18601	10554
3.865	56781	38259	23824	16101	20432	19915	10821
3.87	63362	48686	27560	16405	22090	21487	11190
3.875	73198	59866	32479	16765	24344	23716	11448
3.88	88564	69223	37649	17196	27697	27122	11774
3.885	111507	73871	41484	17542	31905	31475	12046
3.89	145639	72989	43683	17790	35991	35715	12273
3.895	201188	68565	45385	17928	38770	38590	12339
3.9	304086	63674	47561	17984	40410	40298	12321
3.905	492695	60479	50361	18027	41537	41227	12283
3.91	778391	59490	53726	18174	42682	41973	12342
3.915	1084132	58396	56296	18370	43848	42851	12402
3.92	1241598	53933	55760	18378	44921	43910	12320
3.925	1139817	45697	51036	18220	45131	44158	12265
3.93	855601	36476	43531	17968	43254	42422	12178
3.935	561438	28956	35811	17679	38810	38047	12230
3.94	353545	24034	29898	17554	33237	32508	12256
3.945	227944	21214	26192	17530	28205	27513	12084
3.95	155437	19621	23852	17336	24548	23853	11774
3.955	114371	18659	22385	17288	22318	21710	11807
3.96	91083	18210	21773	17615	20905	20420	11999
3.965	78263	18054	21512	17967	20191	19811	12019
3.97	71815	17606	21106	17936	19586	19165	11767
3.975	69558	16928	20391	17494	18623	18127	11352
3.98	65980	16304	19679	16965	17498	17020	10939
3.985	60177	15505	18872	16327	16327	15877	10420
3.99	53886	14855	18257	15845	15461	15057	9919
3.995	49930	14451	17865	15578	14913	14468	9585
4	46837	14212	17627	15480	14609	14113	9453
4.005	44209	14075	17481	15441	14368	13944	9453
4.01	42252	14023	17382	15484	14176	13780	9448
4.015	40884	13935	17254	15453	14009	13590	9418
4.02	39791	13868	17170	15483	13926	13491	9422
4.025	38934	13877	17150	15543	13911	13482	9489
4.03	38198	13798	17027	15511	13774	13356	9523
4.035	37524	13740	16951	15551	13733	13342	9563
4.04	36984	13713	16925	15605	13734	13355	9659
4.045	36457	13700	16943	15638	13696	13304	9577
4.05	36007	13667	16874	15598	13660	13305	9398
4.055	35627	13671	16857	15572	13584	13280	9398
4.06	34984	13648	16871	15557	13517	13271	9372
4.065	34538	13704	16899	15643	13540	13346	9455
4.07	34362	13783	16988	15711	13545	13409	9471
4.075	34157	13788	16990	15709	13484	13299	9317
4.08	33814	13865	17067	15745	13395	13248	9305
4.085	34223	13946	17208	15797	13301	13244	9244
4.09	35710	13958	17303	15800	13242	13313	9155
4.095	36170	13995	17332	15873	13190	13468	9180
4.1	36158	14019	17362	15949	13128	13661	9177
4.105	35973	13982	17394	15989	13166	13879	9061
4.11	35738	13951	17449	16024	13229	14118	9005
4.115	35525	13922	17550	16028	13266	14355	9057
4.12	35399	13990	17832	16141	13402	14706	9185
4.125	35339	13957	17938	16180	13383	14721	9197
4.13	35141	13926	17972	16192	13339	14474	9201
4.135	34922	13895	17984	16188	13263	14139	9171
4.14	34671	13875	18033	16224	13149	13803	9174
4.145	34385	13839	18089	16221	13110	13513	9227
4.15	34183	13811	18116	16215	13094	13336	9228
4.155	34059	13770	18119	16229	13066	13206	9228
4.16	33872	13759	18193	16262	13080	13123	9289
4.165	33713	13754	18274	16294	13044	13114	9383
4.17	33599	13757	18411	16345	13016	13166	9458
4.175	33425	13736	18527	16373	13031	13273	9538
4.18	33370	13761	18621	16417	13058	13394	9636
4.185	33365	13878	18815	16554	13181	13575	9881
4.19	33351	13849	18884	16573	13181	13622	9911
4.195	33450	13866	18906	16631	13241	13653	9953
4.2	33824	13946	19023	16748	13332	13646	10013
4.205	34989	14077	19133	16886	13475	13635	10020
4.21	39843	14202	19227	17084	13672	13616	10035
4.215	46831	14320	19277	17296	13924	13598	10055
4.22	52294	14511	19335	17518	14267	13630	10113
4.225	43735	14584	19305	17633	14501	13609	10023
4.23	37064	14708	19335	17786	14772	13550	9962
4.235	34067	14782	19304	17878	14957	13428	9896
4.24	33611	14750	19185	17834	15023	13262	9728
4.245	33409	14670	19058	17738	15031	13102	9541
4.25	33206	14622	18902	17733	15042	13015	9437
4.255	33048	14545	18805	17668	14944	12903	9286
4.26	32837	14549	18758	17647	14732	12771	9199
4.265	32689	14552	18735	17641	14526	12731	9158
4.27	32590	14593	18786	17694	14382	12724	9205
4.275	32598	14608	18730	17710	14231	12632	9179
4.28	32634	14557	18662	17667	14132	12522	9040
4.285	32636	14630	18697	17787	14212	12553	9113
4.29	32689	14677	18680	17899	14382	12549	9083
4.295	32625	14691	18697	18044	14634	12501	9070
4.3	32592	14766	18827	18278	15139	12621	9159
4.305	32613	14880	18915	18592	15896	12740	9328
4.31	32644	14970	18955	18961	16906	12839	9402
4.315	32693	15079	19067	19405	18302	12918	9502
4.32	32720	15213	19242	19983	20037	12949	9516
4.325	32879	15324	19374	20598	22163	12940	9484
4.33	32942	15401	19432	21191	24641	12986	9475
4.335	33103	15469	19504	21747	27314	13084	9442
4.34	33211	15552	19688	22182	29698	13186	9434
4.345	33171	15613	19837	22371	31192	13295	9407
4.35	33132	15756	20082	22258	31343	13475	9481
4.355	33185	15863	20376	21863	29852	13629	9498
4.36	33130	15956	20629	21293	27072	13756	9573
4.365	33224	16007	20951	20719	24019	13928	9718
4.37	33370	16053	21326	20306	21404	14184	9828
4.375	33493	16088	21681	19994	19553	14416	9886
4.38	33621	16160	22101	19905	18555	14768	10043
4.385	33835	16283	22650	19946	18151	15171	10285
4.39	34096	16498	23313	20118	18176	15750	10581
4.395	34323	16716	23937	20340	18517	16421	10906
4.4	34546	16945	24573	20586	19043	17147	11238
4.405	34811	17232	25318	20876	19765	17999	11597
4.41	35185	17597	26148	21242	20803	19106	12071
4.415	35634	18064	26993	21672	22040	20356	12606
4.42	36086	18678	28003	22172	23590	21864	13280
4.425	36537	19476	29037	22781	25512	23716	14143
4.43	37151	20541	30097	23477	27783	25879	15055
4.435	37921	22029	31334	24236	30388	28406	16036
4.44	38776	24065	32563	25033	33355	31250	17190
4.445	39879	26930	33748	25805	36589	34368	18352
4.45	41395	31115	34976	26593	40031	37686	19577
4.455	43387	36989	36133	27204	43386	40899	20560
4.46	46099	45229	37290	27751	46467	43950	21429
4.465	50015	55892	38404	28161	48996	46448	22140
4.47	55893	68205	39350	28301	50531	48043	22416
4.475	64719	80548	40079	28194	51003	48701	22279
4.48	77795	90419	40661	27916	50326	48280	21815
4.485	95827	95384	41224	27542	48719	46884	21057
4.49	118087	94745	41968	27165	46551	44914	20062
4.495	143556	89444	43304	26559	44197	42739	18956
4.5	173313	82248	45644	26111	42248	40988	17875
4.505	215002	75293	48887	25813	41110	39971	16952
4.51	280463	69125	52117	25590	40964	39960	16131
4.515	372871	62942	53964	25510	41467	40607	15402
4.52	468669	55772	53556	25346	41762	40897	14826
4.525	519314	47806	50808	25151	41120	40316	14324
4.53	490199	40326	46358	24924	39319	38541	13830
4.535	393788	33671	41048	24536	36053	35282	13313
4.54	279648	28767	36375	24174	32098	31329	12819
4.545	188681	25413	32786	23794	28026	27345	12326
4.55	130366	23206	30211	23538	24516	23920	11932
4.555	96382	21725	28381	23344	21787	21270	11567
4.56	76905	20749	27068	23236	19779	19366	11284
4.565	65189	20050	26094	23172	18314	17953	11095
4.57	57568	19521	25301	23128	17221	16915	10870
4.575	52214	19136	24687	23122	16379	16080	10628
4.58	48294	18895	24245	23180	15724	15401	10503
4.585	45295	18745	23934	23284	15221	14940	10466
4.59	43088	18538	23569	23339	14757	14468	10351
4.595	41393	18329	23228	23385	14313	13976	10202
4.6	40104	18232	23067	23490	13980	13653	10183
4.605	39099	18163	22894	23641	13708	13372	10123
4.61	38281	18111	22804	23808	13486	13166	10094
4.615	37551	18094	22743	23979	13344	13018	10088
4.62	36990	18087	22677	24108	13183	12882	10055
4.625	36488	18092	22592	24237	13005	12760	10076
4.63	36075	18140	22621	24420	12924	12663	10118
4.635	35684	18166	22616	24605	12813	12549	10159
4.64	35321	18175	22582	24729	12671	12416	10144
4.645	35026	18204	22554	24892	12564	12296	10165
4.65	34669	18215	22554	25057	12444	12192	10153
4.655	34395	18247	22552	25150	12399	12110	10114
4.66	34217	18284	22525	25246	12368	12093	10169
4.665	34077	18235	22438	25275	12242	11960	10107
4.67	33840	18170	22365	25265	12134	11810	10075
4.675	33640	18167	22292	25309	12051	11727	10124
4.68	33530	18154	22195	25326	11960	11690	10095
4.685	33444	18106	22140	25248	11870	11592	9996
4.69	33331	18058	22081	25501	11820	11570	10003
4.695	33210	18020	22013	25605	11789	11570	9987
4.7	33082	17940	21897	25121	11672	11397	9890
4.705	32989	17852	21739	24991	11551	11287	9866
4.71	32807	17793	21639	24895	11508	11237	9851
4.715	32662	17749	21546	24818	11494	11198	9828
4.72	32527	17638	21363	24618	11424	11075	9794
4.725	32417	17520	21219	24425	11328	11025	9712
4.73	32289	17416	21078	24263	11306	11036	9646
4.735	32153	17302	20859	24033	11279	10973	9507
4.74	32064	17091	20581	23716	11141	10791	9406
4.745	31915	17051	20435	23489	11019	10673	9297
4.75	31842	16920	20290	23359	10942	10637	9234
4.755	31750	16799	20173	23260	10886	10637	9192
4.76	31584	16769	20089	23199	10875	10574	9198
4.765	31571	16748	20051	23149	10855	10579	9173
4.77	31542	16760	20030	23142	10814	10588	9170
4.775	31432	16715	19990	23098	10758	10535	9157
4.78	31353	16717	19983	23087	10770	10535	9222
4.785	31221	16729	19988	23117	10791	10554	9242
4.79	31099	16812	20059	23208	10816	10562	9285
4.795	31031	16887	20148	23285	10831	10544	9326
4.8	30956	16931	20158	23301	10788	10468	9322
4.805	30831	16892	20119	23214	10753	10462	9336
4.81	30789	16825	20044	23128	10733	10474	9345
4.815	30637	16744	19912	23011	10673	10354	9286
4.82	30570	16655	19824	22925	10606	10313	9263
4.825	30589	16587	19768	22860	10592	10325	9266
4.83	30529	16523	19678	22784	10581	10282	9189
4.835	30473	16476	19653	22710	10531	10260	9139
4.84	30448	16485	19665	22736	10571	10250	9129
4.845	30483	16526	19659	22783	10559	10237	9157
4.85	30484	16580	19711	22853	10563	10242	9176
4.855	30530	16684	19858	22984	10645	10287	9269
4.86	30588	16768	19969	23113	10675	10298	9327
4.865	30561	16909	20143	23353	10756	10374	9403
4.87	30590	16978	20232	23458	10805	10390	9453
4.875	30668	17033	20263	23524	10860	10377	9437
4.88	30682	17084	20380	23585	10904	10414	9471
4.885	30628	17154	20479	23713	10980	10438	9499
4.89	30677	17241	20536	23832	11040	10424	9477
4.895	30795	17231	20551	23877	11042	10369	9403
4.9	30839	17212	20541	23852	11082	10386	9397
4.905	30826	17157	20435	23789	11034	10348	9355
4.91	30853	17094	20344	23747	11013	10346	9285
4.915	30886	17015	20296	23657	10961	10315	9176
4.92	31011	16982	20298	23647	10967	10342	9202
4.925	31068	16950	20308	23645	10900	10380	9195
4.93	31165	16898	20283	23618	10831	10362	9152
4.935	31231	16877	20275	23624	10834	10352	9131
4.94	31317	16872	20297	23628	10796	10387	9134
4.945	31398	16890	20364	23685	10836	10479	9146
4.95	31511	16895	20364	23702	10844	10502	9182
4.955	31695	16869	20364	23641	10813	10486	9145
4.96	31889	16950	20446	23731	10928	10628	9219
4.965	32040	17053	20495	23783	11028	10724	9249
4.97	32224	17159	20557	23788	11132	10773	9227
4.975	32310	17369	20657	23847	11228	10904	9330
4.98	32546	17711	20818	24008	11423	11075	9457
4.985	32647	18285	21038	24279	11627	11285	9564
4.99	32831	19156	21285	24571	11836	11545	9734
4.995	33172	20366	21617	24952	12088	11853	9930
5	33639	21839	21935	25297	12415	12114	10060
5.005	34376	23426	22155	25569	12687	12327	10164
5.01	35580	24829	22439	25823	12873	12508	10254
5.015	37437	25703	22660	26103	13058	12689	10337
5.02	39600	25869	22902	26372	13229	12879	10503
5.025	41848	25266	23068	26539	13359	13014	10578
5.03	43475	24100	23078	26581	13376	12978	10559
5.035	43997	22770	23142	26690	13394	12961	10605
5.04	43332	21511	23230	26793	13359	12938	10666
5.045	41552	20502	23223	26849	13342	12939	10655
5.05	39245	19765	23251	26891	13273	12867	10621
5.055	37035	19327	23322	26984	13214	12849	10652
5.06	35392	19018	23308	27012	13188	12820	10632
5.065	34212	18831	23337	27068	13144	12779	10646
5.07	33439	18689	23347	27095	13079	12749	10644
5.075	33028	18572	23369	27106	13030	12689	10650
5.08	32757	18469	23348	27063	12941	12630	10638
5.085	32461	18377	23296	26974	12896	12605	10622
5.09	32286	18293	23242	26881	12873	12544	10594
5.095	32159	18216	23189	26788	12826	12524	10593
5.1	31937	18128	23085	26668	12789	12494	10555
5.105	31803	18088	23036	26584	12775	12480	10586
5.11	31737	17995	22955	26429	12677	12436	10517
5.115	31645	17875	22849	26282	12574	12422	10447
5.12	31479	17823	22817	26207	12558	12414	10498
5.125	31486	17773	22786	26083	12511	12380	10479
5.13	31415	17747	22753	26002	12469	12460	10528
5.135	31312	17749	22753	25939	12485	12519	10561
5.14	31264	17823	22796	25972	12597	12587	10678
5.145	31249	17946	22914	26040	12770	12776	10839
5.15	31197	18070	23024	26120	12920	12906	10969
5.155	31180	18194	23148	26236	13110	13083	11079
5.16	31175	18200	23101	26201	13104	13056	11122
5.165	31243	18086	22931	26025	12957	12873	10919
5.17	31368	17874	22697	25779	12765	12639	10729
5.175	31420	17672	22529	25558	12569	12401	10539
5.18	31390	17508	22315	25347	12390	12186	10353
5.185	31231	17378	22121	25164	12261	12046	10177
5.19	31042	17252	21959	24998	12168	11936	10053
5.195	30887	17172	21860	24887	12117	11868	10008
5.2	30803	17137	21837	24817	12111	11874	9943
5.205	30754	17121	21825	24797	12105	11841	9959
5.21	30806	17049	21773	24687	12083	11750	9928
5.215	30908	16994	21708	24619	12046	11734	9838
5.22	30876	16961	21685	24563	11999	11748	9787
5.225	30902	16884	21661	24446	11987	11695	9764
5.23	30841	16855	21623	24362	11997	11679	9737
5.235	30696	16919	21673	24383	12096	11799	9798
5.24	30646	16875	21666	24353	12106	11812	9779
5.245	30604	16805	21595	24280	12075	11727	9718
5.25	30537	16769	21626	24241	12077	11710	9746
5.255	30453	16748	21664	24166	12101	11757	9795
5.26	30392	16760	21688	24131	12132	11801	9767
5.265	30356	16742	21680	24117	12195	11836	9798
5.27	30324	16751	21725	24087	12252	11896	9825
5.275	30248	16725	21715	24034	12252	11920	9817
5.28	30262	16683	21755	23971	12237	11940	9797
5.285	30290	16709	21842	23974	12253	11967	9814
5.29	30290	16689	21886	23951	12344	12045	9843
5.295	30315	16679	21871	23913	12408	12067	9845
5.3	30257	16680	21884	23894	12425	12090	9860
5.305	30287	16709	21939	23909	12531	12190	9945
5.31	30370	16745	22008	23901	12563	12221	9977
5.315	30341	16740	22079	23901	12630	12299	9972
5.32	30275	16700	22141	23850	12685	12354	9969
5.325	30302	16709	22185	23858	12735	12430	10031
5.33	30239	16743	22321	23907	12881	12518	10141
5.335	30244	16693	22415	23867	12920	12571	10125
5.34	30261	16704	22527	23829	13036	12664	10149
5.345	30247	16806	22726	23920	13232	12840	10306
5.35	30289	16814	22893	23956	13386	13003	10389
5.355	30337	16805	23015	23959	13527	13182	10450
5.36	30314	16864	23205	24010	13724	13392	10574
5.365	30347	16912	23459	24055	13977	13636	10710
5.37	30357	16978	23756	24168	14262	13883	10850
5.375	30376	17034	24081	24255	14570	14138	11066
5.38	30401	17066	24368	24347	14892	14469	11277
5.385	30423	17150	24717	24510	15345	14944	11543
5.39	30516	17203	25082	24637	15844	15409	11795
5.395	30537	17299	25535	24842	16427	16014	12154
5.4	30583	17430	25992	25094	17176	16736	12586
5.405	30719	17551	26448	25358	17961	17546	13064
5.41	30808	17699	26924	25669	18870	18430	13599
5.415	30834	17989	27543	26154	20140	19665	14358
5.42	30928	18282	28111	26634	21543	21063	15200
5.425	30995	18604	28676	27125	23139	22695	16087
5.43	31139	19039	29273	27673	24984	24584	17103
5.435	31279	19630	29827	28304	27115	26734	18199
5.44	31464	20450	30388	29000	29574	29160	19424
5.445	31721	21623	30965	29674	32221	31847	20699
5.45	32064	23277	31519	30319	35112	34621	21875
5.455	32529	25670	31970	30876	37978	37369	22946
5.46	33157	29223	32364	31365	40744	39976	23822
5.465	33990	34325	32680	31583	43077	42055	24360
5.47	35304	41498	32963	31697	44838	43633	24630
5.475	37423	50683	33120	31598	45746	44507	24518
5.48	40850	61129	33147	31241	45726	44462	24049
5.485	46389	71270	33027	30744	44820	43593	23350
5.49	54994	78846	32772	30097	43062	41965	22423
5.495	66637	81936	32311	29335	40673	39731	21291
5.5	79683	79884	31719	28562	37835	37029	19998
5.505	90673	73364	30978	27814	34899	34218	18777
5.51	96066	63787	30078	27099	31964	31456	17570
5.515	94313	53125	29171	26473	29222	28793	16474
5.52	86639	43300	28198	25875	26718	26321	15410
5.525	76117	35469	27225	25341	24519	24158	14521
5.53	65326	29892	26401	24955	22647	22317	13764
5.535	55978	26090	25612	24640	21057	20746	13135
5.54	48765	23521	24926	24330	19676	19411	12576
5.545	43612	21764	24349	24051	18532	18293	12127
5.55	40108	20554	23819	23786	17558	17303	11729
5.555	37668	19721	23367	23597	16720	16475	11357
5.56	35925	19122	22992	23460	16075	15777	11095
5.565	34772	18673	22701	23347	15485	15211	10877
5.57	33963	18288	22374	23185	14912	14687	10621
5.575	33352	17980	22064	23036	14434	14201	10381
5.58	32921	17725	21821	22901	14040	13794	10221
5.585	32650	17554	21616	22837	13717	13485	10136
5.59	32478	17411	21434	22805	13451	13198	10024
5.595	32182	17259	21249	22698	13207	12918	9861
5.6	31940	17159	21067	22660	13018	12785	9753
5.605	31783	17125	20943	22728	12942	12721	9805
5.61	31545	16913	20746	22499	12586	12331	9583
5.615	31322	16795	20634	22411	12355	12110	9439
5.62	31176	16733	20481	22377	12199	11981	9375
5.625	30994	16674	20405	22364	12109	11871	9330
5.63	30862	16580	20292	22312	11954	11725	9205
5.635	30760	16503	20172	22252	11800	11595	9135
5.64	30648	16454	20138	22215	11707	11525	9136
5.645	30697	16401	20008	22153	11596	11407	9098
5.65	30684	16364	19950	22134	11521	11330	9103
5.655	30622	16311	19841	22101	11430	11244	9049
5.66	30533	16264	19745	22060	11361	11165	9003
5.665	30508	16250	19736	22064	11320	11114	8975
5.67	30479	16178	19627	22004	11221	10986	8875
5.675	30465	16145	19527	21962	11136	10930	8812
5.68	30547	16167	19553	21968	11132	10952	8829
5.685	30605	16114	19482	21926	11095	10881	8831
5.69	30729	16071	19389	21897	11047	10799	8771
5.695	30767	16052	19384	21910	11029	10805	8758
5.7	30596	16064	19376	21914	10981	10816	8763
5.705	30497	16064	19365	21879	10927	10760	8750
5.71	30399	15988	19291	21841	10851	10673	8670
5.715	30382	15983	19273	21864	10841	10688	8701
5.72	30273	15961	19200	21827	10786	10618	8641
5.725	30239	15959	19179	21818	10758	10622	8671
5.73	30263	15960	19176	21828	10782	10649	8659
5.735	30213	15901	19120	21779	10707	10579	8572
5.74	30154	15912	19102	21783	10699	10573	8677
5.745	30106	15877	19067	21757	10641	10555	8661
5.75	30115	15824	19038	21706	10569	10500	8556
5.755	30025	15854	19067	21736	10642	10562	8630
5.76	29990	15846	19051	21725	10644	10495	8608
5.765	30014	15811	19029	21686	10552	10446	8523
5.77	30030	15806	18988	21701	10547	10512	8550
5.775	30010	15825	19000	21708	10574	10556	8593
5.78	30040	15815	18995	21709	10559	10589	8604
5.785	30032	15806	18984	21709	10561	10620	8592
5.79	30016	15786	18965	21672	10521	10661	8550
5.795	30038	15794	19006	21693	10541	10748	8596
5.8	30063	15773	19000	21683	10510	10807	8591
5.805	29993	15689	18919	21587	10430	10871	8486
5.81	29957	15715	18927	21634	10442	11053	8535
5.815	30014	15759	18969	21673	10499	11258	8553
5.82	29994	15725	18950	21605	10480	11367	8503
5.825	30076	15704	18954	21597	10452	11461	8506
5.83	30286	15725	18957	21595	10461	11473	8527
5.835	30080	15735	19130	21683	10469	11466	8506
5.84	30037	15748	19396	21799	10481	11491	8527
5.845	30042	15705	19042	21636	10409	11143	8535
5.85	30021	15666	18993	21565	10378	10932	8517
5.855	30018	15606	18951	21518	10321	10735	8427
5.86	29985	15600	18950	21497	10290	10589	8436
5.865	30033	15619	18999	21513	10276	10492	8450
5.87	30021	15645	19043	21528	10278	10469	8533
5.875	30074	15638	19072	21517	10283	10473	8566
5.88	30075	15657	19147	21492	10301	10459	8621
5.885	30062	15649	19186	21562	10347	10505	8669
5.89	30056	15599	19184	21536	10314	10526	8693
5.895	30100	15569	19248	21492	10241	10521	8716
5.9	30092	15579	19372	21519	10238	10605	8776
5.905	30058	15560	19485	21487	10257	10706	8951
5.91	30022	15562	19560	21462	10251	10871	9055
5.915	30035	15594	19667	21484	10260	11083	9190
5.92	30138	15583	19739	21491	10259	11291	9365
5.925	30126	15613	19888	21539	10311	11537	9588
5.93	30094	15583	19949	21502	10293	11669	9662
5.935	30103	15550	19997	21479	10300	11728	9727
5.94	30122	15574	20046	21531	10294	11751	9824
5.945	30110	15619	20030	21544	10277	11621	9786
5.95	30131	15571	19940	21500	10283	11427	9661
5.955	30145	15587	19866	21525	10302	11231	9489
5.96	30150	15605	19770	21544	10320	11033	9324
5.965	30155	15548	19651	21494	10303	10820	9166
5.97	30198	15521	19510	21455	10299	10659	8978
5.975	30192	15506	19390	21439	10269	10510	8826
5.98	30146	15524	19331	21477	10287	10413	8797
5.985	30216	15533	19291	21500	10335	10386	8712
5.99	30255	15529	19229	21490	10313	10352	8603
5.995	30250	15540	19194	21501	10314	10333	8625
6	30248	15544	19169	21501	10346	10307	8578
6.005	30271	15518	19080	21483	10329	10238	8504
6.01	30320	15539	19111	21495	10380	10245	8522
6.015	30326	15525	19072	21481	10381	10203	8482
6.02	30379	15548	19046	21519	10400	10250	8507
6.025	30372	15583	19072	21559	10435	10285	8492
6.03	30340	15555	19059	21538	10441	10292	8463
6.035	30390	15565	19040	21542	10450	10290	8515
6.04	30384	15554	19016	21533	10423	10257	8485
6.045	30404	15563	19048	21572	10502	10318	8499
6.05	30417	15522	18993	21530	10482	10281	8460
6.055	30457	15539	19041	21564	10509	10291	8490
6.06	30455	15601	19113	21633	10599	10356	8501
6.065	30459	15624	19157	21648	10632	10370	8519
6.07	30429	15614	19216	21674	10663	10392	8582
6.075	31129	15569	19202	21636	10644	10365	8527
6.08	31471	15608	19234	21666	10732	10417	8548
6.085	30488	15647	19278	21721	10811	10505	8626
6.09	30562	15688	19347	21749	10885	10543	8641
6.095	30635	15677	19379	21770	10853	10416	8548
6.1	30646	15781	19459	21847	12107	12108	9731
6.105	30637	15745	19507	21888	11929	11806	9528
6.11	30752	15633	19507	21888	11069	10480	8600
6.115	30839	15655	19551	21928	11358	10686	8714
6.12	30860	15704	19648	22038	11647	10793	8771
6.125	30904	15753	19770	22175	11958	10906	8857
6.13	30920	15772	19826	22240	12306	10935	8848
6.135	30938	15774	19899	22356	12661	10993	8913
6.14	30942	15782	19989	22441	13037	11068	8974
6.145	31013	15780	20089	22503	13402	11142	9010
6.15	31080	15814	20205	22579	13677	11215	9054
6.155	31169	15844	20360	22607	13784	11319	9156
6.16	31187	15854	20459	22551	13670	11375	9166
6.165	31203	15893	20591	22497	13465	11465	9219
6.17	31252	15886	20723	22431	13162	11528	9272
6.175	31301	15942	20883	22452	12926	11657	9351
6.18	31397	15960	20998	22453	12728	11765	9402
6.185	31450	15895	21058	22380	12539	11756	9419
6.19	31520	15948	21210	22421	12541	11904	9483
6.195	31582	15994	21384	22465	12589	12088	9599
6.2	31632	16018	21549	22543	12653	12263	9716
6.205	31706	16034	21716	22611	12786	12410	9780
6.21	31828	16061	21874	22653	12918	12557	9898
6.215	31926	16130	22079	22759	13131	12800	10055
6.22	32005	16179	22315	22871	13347	13003	10182
6.225	32001	16222	22516	22960	13557	13259	10424
6.23	32122	16236	22738	23052	13808	13520	10544
6.235	32279	16272	22929	23167	14161	13839	10696
6.24	32382	16365	23246	23354	14616	14264	10975
6.245	32523	16460	23518	23546	15036	14711	11285
6.25	32599	16522	23716	23704	15472	15155	11559
6.255	32769	16591	23955	23892	16051	15723	11894
6.26	32950	16712	24206	24154	16725	16426	12280
6.265	33088	16864	24476	24386	17510	17166	12703
6.27	33283	17020	24773	24641	18366	18002	13208
6.275	33531	17234	25049	24978	19347	18937	13744
6.28	33732	17465	25246	25271	20436	19979	14222
6.285	33998	17811	25506	25648	21698	21200	14817
6.29	34330	18196	25699	25950	23011	22444	15311
6.295	34704	18794	25971	26297	24503	23881	15897
6.3	35098	19623	26230	26644	26013	25281	16432
6.305	35572	20765	26433	26894	27491	26638	16861
6.31	36213	22464	26636	27127	28912	27995	17230
6.315	37144	24945	26783	27234	30115	29131	17417
6.32	38398	28564	26948	27270	31102	30017	17531
6.325	40182	33576	27126	27265	31769	30619	17558
6.33	43111	40018	27280	27151	31996	30838	17423
6.335	47716	47253	27399	26951	31835	30619	17140
6.34	54638	54025	27457	26681	31230	30027	16741
6.345	63513	58940	27608	26403	30381	29168	16315
6.35	73206	61167	27907	26127	29292	28153	15841
6.355	81859	60747	28312	25777	28002	26984	15278
6.36	88198	58214	29047	25491	26830	25868	14717
6.365	92838	54029	30053	25244	25760	24920	14213
6.37	98880	49003	31089	24994	24971	24208	13665
6.375	112244	43987	31971	24803	24547	23853	13166
6.38	139193	39475	32510	24629	24412	23799	12807
6.385	181597	35657	32607	24461	24378	23803	12450
6.39	231624	32522	32362	24285	24245	23738	12115
6.395	273364	30069	31841	24163	24051	23570	11855
6.4	290737	28206	31121	23975	23575	23062	11586
6.405	276580	26897	30420	23792	22850	22307	11310
6.41	235271	25972	29837	23622	21990	21436	11069
6.415	181898	25030	29243	23434	21045	20510	10875
6.42	133635	23816	28394	23245	20146	19605	10736
6.425	98515	22286	27254	23074	19358	18877	10507
6.43	75916	20773	25937	22908	18696	18208	10346
6.435	62149	19479	24606	22706	17923	17461	10139
6.44	53776	18468	23429	22514	16999	16612	9940
6.445	48665	17756	22485	22298	15984	15618	9769
6.45	45329	17279	21767	22139	15077	14692	9616
6.455	42915	16971	21262	22021	14290	13944	9461
6.46	41164	16706	20875	21883	13647	13337	9379
6.465	39697	16495	20529	21714	13153	12867	9264
6.47	38399	16340	20288	21624	12804	12515	9192
6.475	37269	16193	20040	21499	12488	12207	9094
6.48	36385	16071	19815	21383	12223	11943	8952
6.485	35586	15956	19631	21287	12002	11760	8864
6.49	34959	15876	19491	21202	11844	11580	8823
6.495	34430	15811	19348	21143	11672	11409	8727
6.5	33916	15739	19205	21061	11522	11242	8674
6.505	33475	15659	19087	20951	11368	11106	8575
6.51	33088	15526	18897	20814	11190	10964	8486
6.515	32775	15462	18826	20767	11095	10875	8475
6.52	32494	15399	18757	20718	10979	10774	8462
6.525	32202	15330	18631	20628	10890	10659	8386
6.53	31916	15334	18583	20617	10859	10641	8411
6.535	31675	15273	18508	20557	10761	10570	8397
6.54	31445	15155	18361	20442	10611	10451	8291
6.545	31193	15086	18236	20334	10519	10339	8200
6.55	30955	15003	18148	20235	10449	10251	8150
6.555	30814	14954	18035	20177	10398	10191	8124
6.56	30609	14940	17970	20170	10367	10178	8125
6.565	30417	14867	17891	20082	10304	10114	8081
6.57	30256	14816	17800	19983	10246	10032	8085
6.575	30102	14787	17763	19982	10215	10031	8101
6.58	30012	14722	17702	19924	10183	9991	8051
6.585	29898	14652	17601	19832	10133	9938	8050
6.59	29746	14613	17546	19780	10059	9895	8066
6.595	29673	14552	17454	19697	10033	9855	8039
6.6	29529	14497	17380	19639	10019	9824	7995
6.605	29360	14442	17308	19575	9932	9759	7969
6.61	29137	14423	17273	19533	9911	9783	7997
6.615	28923	14359	17229	19473	9882	9784	7976
6.62	28822	14286	17153	19384	9811	9733	7929
6.625	28687	14225	17091	19327	9802	9702	8029
6.63	28548	14175	17060	19243	9764	9672	8073
6.635	28379	14085	16969	19161	9678	9624	7862
6.64	28199	14032	16888	19089	9654	9563	7862
6.645	28088	13992	16850	19046	9611	9527	7905
6.65	27928	13962	16831	19011	9609	9529	7913
6.655	27728	13943	16791	18979	9627	9557	7920
6.66	27555	13846	16708	18877	9542	9464	7855
6.665	27406	13804	16654	18821	9531	9430	7792
6.67	27312	13787	16608	18757	9523	9408	7763
6.675	27169	13751	16609	18691	9523	9364	7722
6.68	26971	13698	16597	18609	9483	9334	7676
6.685	0	0	0	0	0	0	0
6.69	0	0	0	0	0	0	0
6.695	0	0	0	0	0	0	0
6.7	0	0	0	0	0	0	0

## Sheet: Fig. 7
(a) Butterfly							(b) Cycles
1st run		2nd run		3rd run			1st run		2nd run		3rd run
ηWE / V	IDC / A cm-2	ηWE / V	IDC / A cm-2	ηWE / V	IDC / A cm-2		ηWE / V	IDC / A cm-2	ηWE / V	IDC / A cm-2	ηWE / V	IDC / A cm-2
-2.17977e-05	1.80036e-06	-4.80649e-06	-1.98487e-06	-1.05096e-06	-2.01087e-06		-3.12813e-05	1.78518e-06	0.0145782	0.00182252	0.0145892	0.00182039
-0.0142135	-0.00189902	-0.0137043	-0.0019884	-0.0137476	-0.00198052		0.0145895	0.00182185	0.0299673	0.00350793	0.0299559	0.00350926
0.014714	0.00179839	0.0144247	0.00185057	0.0144511	0.00184562		0.0300991	0.00348562	0.0463744	0.00501413	0.0463052	0.00502695
-0.0281145	-0.00384612	-0.0273018	-0.00398777	-0.0273188	-0.003986		0.0467652	0.0049465	0.064248	0.00626402	0.0640689	0.00629508
0.0303865	0.00343401	0.0299513	0.00351156	0.0299516	0.00351191		0.065129	0.00610953	0.0921905	0.00574544	0.0904067	0.00606027
-0.0417719	-0.00583435	-0.040524	-0.00605394	-0.0405021	-0.00605558		0.099812	0.00441135	0.131943	0.00315945	0.13181	0.00318214
0.047305	0.00485139	0.0467088	0.00495604	0.0466108	0.00497425		0.132027	0.00314454	0.155094	0.00348192	0.154949	0.00350719
-0.0550182	-0.00789644	-0.0534518	-0.0081701	-0.0534214	-0.00817515		0.155195	0.00346431	0.17853	0.00375638	0.178394	0.00377988
0.0663294	0.00589837	0.0654072	0.00605973	0.0650796	0.00611718		0.178621	0.00373949	0.201854	0.00405288	0.20175	0.00407153
-0.0679991	-0.0100027	-0.0661472	-0.0103265	-0.0661002	-0.0103354		0.201878	0.00404828	0.22486	0.0044035	0.22476	0.00441942
0.10891	0.00281593	0.105434	0.00342445	0.102138	0.00400206		0.224854	0.00440442	0.247529	0.00481185	0.247464	0.00482112
-0.0767026	-0.0128595	-0.0747157	-0.0132069	-0.0749996	-0.0131587		0.247515	0.00481334	0.269939	0.00526447	0.269876	0.00527519
0.133022	0.00296918	0.13242	0.0030758	0.132256	0.00310412		0.269953	0.00526274	0.292113	0.00576109	0.292062	0.0057686
-0.0878296	-0.015291	-0.0855861	-0.0156848	-0.0856649	-0.0156712		0.292171	0.00575006	0.314096	0.00628973	0.314055	0.00629636
0.155976	0.00332801	0.155359	0.00343593	0.155182	0.00346713		0.314172	0.00627543	0.335756	0.00687615	0.335702	0.00688435
-0.0990631	-0.0177046	-0.0968865	-0.0180861	-0.0968659	-0.018089		0.335907	0.00684879	0.357072	0.00752003	0.357039	0.00752537
0.17917	0.00364442	0.178551	0.00375259	0.178427	0.00377415		0.357269	0.00748525	0.378183	0.0082014	0.378124	0.00821292
-0.110451	-0.0200973	-0.108191	-0.0204924	-0.108184	-0.0204928		0.378352	0.00817017	0.398786	0.00897354	0.398804	0.00896971
0.202402	0.00395814	0.201767	0.00406834	0.201668	0.00408449		0.398999	0.00893529	0.41899	0.0098127	0.41895	0.00981936
-0.12166	-0.0225145	-0.119627	-0.0228704	-0.119683	-0.0228602		0.419209	0.00977231	0.438592	0.0107653	0.438557	0.0107703
0.225408	0.0043062	0.224712	0.00442717	0.224638	0.00444255		0.438883	0.0107137	0.418503	0.00989786	0.418478	0.00990237
-0.132962	-0.0249174	-0.130975	-0.0252654	-0.130944	-0.0252694		0.418832	0.00983943	0.398116	0.00909003	0.398059	0.0091001
0.248136	0.0047051	0.247364	0.00484145	0.247271	0.00485671		0.398378	0.00904254	0.377488	0.00832307	0.377426	0.00833375
-0.144575	-0.0272619	-0.142485	-0.0276278	-0.142681	-0.0275963		0.377737	0.00828014	0.356526	0.00761687	0.356479	0.00762591
0.270567	0.00515444	0.269706	0.00530447	0.269642	0.00531676		0.356738	0.00757921	0.335193	0.00697337	0.335156	0.00697991
-0.156533	-0.0295485	-0.154652	-0.0298778	-0.155273	-0.0297702		0.335389	0.00693846	0.313656	0.00636311	0.313617	0.00637322
0.292731	0.00565197	0.291791	0.00581672	0.291765	0.00582121		0.313886	0.00632801	0.291795	0.00581502	0.291814	0.00581263
-0.169721	-0.0316203	-0.168138	-0.031897	-0.168546	-0.0318259		0.291935	0.00579291	0.269446	0.00535208	0.26944	0.00535199
0.314664	0.00618899	0.313676	0.00636308	0.313634	0.00637052		0.269618	0.00532221	0.247066	0.00489365	0.247052	0.00489475
-0.183618	-0.0335676	-0.181824	-0.0338819	-0.182359	-0.0337851		0.247234	0.00486129	0.224571	0.00445318	0.22455	0.00445708
0.336377	0.00676642	0.335332	0.00694935	0.335246	0.00696434		0.224773	0.00441771	0.201924	0.00404043	0.201888	0.00404741
-0.196978	-0.0356053	-0.196705	-0.0356555	-0.196671	-0.03566		0.202104	0.00400893	0.179234	0.00363284	0.17918	0.0036421
0.357689	0.00741174	0.356505	0.00761891	0.356477	0.00762512		0.179432	0.00359872	0.156345	0.00326336	0.156266	0.00327623
-0.212493	-0.0372756	-0.211562	-0.0374401	-0.211455	-0.0374572		0.156538	0.00322766	0.132903	0.00299042	0.13283	0.00300352
0.3784	0.00816381	0.377067	0.00839565	0.377106	0.00839114		0.133209	0.0029369	0.109137	0.00277508	0.109108	0.00278079
-0.228013	-0.0389376	-0.226498	-0.0392024	-0.226267	-0.0392427		0.109356	0.00273752	0.0862766	0.00240224	0.0862622	0.00240346
0.398797	0.00897196	0.397283	0.00923642	0.397139	0.00925885		0.0864442	0.00237224	0.0568853	0.00317187	0.0568989	0.00316989
-0.243433	-0.0406175	-0.24154	-0.040948	-0.242201	-0.0408317		0.0575465	0.00305684	0.0293521	0.00361639	0.0293813	0.00361104
0.417021	0.0101576	0.416663	0.0102208	0.416424	0.0102611		0.0294113	0.00360553	0.014505	0.00183597	0.0145176	0.00183415
-0.258024	-0.0424425	-0.258465	-0.0423645	-0.257847	-0.0424718		0.01455	0.00182754	-1.30025e-05	-1.6556e-06	-1.49633e-05	-1.64263e-07
0.435716	0.0112729	0.435321	0.0113412	0.434793	0.0114336		-7.73516e-06	-7.72394e-07	-0.0141501	-0.00190984	-0.0142017	-0.00190121
							-0.0141849	-0.00190357	-0.0279613	-0.00387268	-0.0280501	-0.00385779
							-0.0279975	-0.0038654	-0.0415078	-0.0058811	-0.0416283	-0.0058596
							-0.0415277	-0.005878	-0.0548274	-0.00792957	-0.0549952	-0.00789872
							-0.0548031	-0.00793327	-0.0679492	-0.0100113	-0.0681914	-0.00996924
							-0.0678936	-0.0100205	-0.0810555	-0.0120952	-0.0812651	-0.0120593
							-0.0808581	-0.0121302	-0.0940166	-0.014206	-0.0942826	-0.0141593
							-0.0937784	-0.0142491	-0.106831	-0.016341	-0.107204	-0.0162773
							-0.106444	-0.0164107	-0.119675	-0.0184798	-0.120186	-0.0183881
							-0.119423	-0.0185235	-0.132714	-0.0205758	-0.133152	-0.020499
							-0.132372	-0.0206363	-0.145706	-0.0226817	-0.146277	-0.0225816
							-0.145343	-0.0227456	-0.159001	-0.0247345	-0.159555	-0.0246368
							-0.158547	-0.024812	-0.172308	-0.026782	-0.173211	-0.0266266
							-0.17207	-0.0268242	-0.186647	-0.0286525	-0.187122	-0.0285682
							-0.186044	-0.0287581	-0.200905	-0.0305363	-0.201409	-0.0304482
							-0.200043	-0.0306875	-0.215462	-0.0323676	-0.215992	-0.0322725
							-0.214338	-0.0325637	-0.230104	-0.0341875	-0.230894	-0.034051
							-0.229473	-0.0342985	-0.245226	-0.0359189	-0.245879	-0.0358069
							-0.244716	-0.03601	-0.260363	-0.0376478	-0.260797	-0.0375714
							-0.259708	-0.037763	-0.275109	-0.0394471	-0.276052	-0.0392826
							-0.275004	-0.0394658	-0.259934	-0.0377224	-0.260277	-0.0376638
							-0.259037	-0.0378817	-0.244137	-0.0361097	-0.244638	-0.0360216
							-0.24388	-0.0361549	-0.228666	-0.0344421	-0.229294	-0.03433
							-0.228455	-0.0344773	-0.213589	-0.0326944	-0.214062	-0.0326125
							-0.212788	-0.0328358	-0.198855	-0.030896	-0.199192	-0.030836
							-0.198124	-0.0310239	-0.183949	-0.0291264	-0.18448	-0.0290333
							-0.183491	-0.0292047	-0.169986	-0.0271899	-0.170597	-0.0270835
							-0.16957	-0.0272629	-0.156468	-0.0251764	-0.156942	-0.0250952
							-0.155838	-0.0252889	-0.143416	-0.0230833	-0.143748	-0.0230242
							-0.142741	-0.0232017	-0.130574	-0.0209522	-0.130976	-0.0208809
							-0.129818	-0.0210844	-0.118043	-0.0187664	-0.118446	-0.0186945
							-0.117592	-0.0188447	-0.105646	-0.016549	-0.105999	-0.0164873
							-0.105248	-0.0166202	-0.0931885	-0.0143524	-0.0935214	-0.014293
							-0.0929584	-0.0143908	-0.0807992	-0.0121416	-0.0810778	-0.0120914
							-0.080478	-0.012197	-0.0680726	-0.00998906	-0.0683591	-0.00993852
							-0.0677969	-0.0100382	-0.0550778	-0.00788461	-0.0553285	-0.00784123
							-0.0548511	-0.00792528	-0.0417555	-0.0058382	-0.0419401	-0.00580473
							-0.04156	-0.00587162	-0.0281081	-0.00384586	-0.0282202	-0.00382621
							-0.027989	-0.00386809	-0.0142289	-0.00189645	-0.0142701	-0.00188938
							-0.0141814	-0.00190619	-5.47988e-05	5.46561e-06	-5.00248e-05	5.94955e-06
							-5.46764e-05	5.84839e-06

## Sheet: Supp.Fig. 1
(a) Region 1				(b) Region 2
	O2	H2/H2O			O2	H2/H2O
2Θ / °	Int. / a.u.	Int. / a.u.		2Θ / °	Int. / a.u.	Int. / a.u.
1	5070	5079		1	10371.9	10600.4
1.005	5205	5102		1.005	10151.6	10252.6
1.01	5869	4827		1.01	10363.4	10436.8
1.015	5216	4709		1.015	10359.5	10845.5
1.02	5576	5126		1.02	10164	10654
1.025	5776	5045		1.025	10426.2	10770
1.03	4935	4327		1.03	10277.7	10913.1
1.035	5590	5281		1.035	10088.1	10915
1.04	5633	5532		1.04	10093.4	10390.4
1.045	5420	5327		1.045	10080.3	10408.9
1.05	5452	5076		1.05	10281.7	10740.8
1.055	5200	4693		1.055	10282.3	10764.7
1.06	5526	5420		1.06	10084.2	10554.7
1.065	5886	6120		1.065	10277.7	10407
1.07	4972	4895		1.07	9975.69	10102.2
1.075	5181	4563		1.075	9861.92	10022.1
1.08	5308	4372		1.08	9853.43	9953.18
1.085	5235	4484		1.085	10031.3	10003.5
1.09	5714	5644		1.09	10296.7	10437.4
1.095	5523	5010		1.095	9984.19	10410.9
1.1	5639	5041		1.1	9797.85	10373.8
1.105	5947	5838		1.105	9891.35	10275.8
1.11	5136	4529		1.11	9620.67	10055.9
1.115	5116	4827		1.115	10014.3	10540.8
1.12	5380	5285		1.12	10222.8	10946.2
1.125	5443	5058		1.125	10209.1	10777.9
1.13	5918	5435		1.13	10138.5	10703.7
1.135	5065	4742		1.135	9738.36	10104.9
1.14	4657	4544		1.14	9697.82	9708.74
1.145	5235	5490		1.145	9909.65	9838.58
1.15	4855	5360		1.15	9786.74	9923.37
1.155	5354	5418		1.155	10111.7	9859.78
1.16	5586	5236		1.16	10341.2	10016.8
1.165	5045	4814		1.165	9920.77	10119.5
1.17	5699	5635		1.17	9712.86	10027.4
1.175	5802	5700		1.175	9888.73	9947.88
1.18	5562	5213		1.18	10125.4	10124.1
1.185	5825	5215		1.185	9938.42	10169.1
1.19	5121	4669		1.19	9812.89	10124.1
1.195	5189	4741		1.195	9773.66	9717.35
1.2	5282	4916		1.2	10033.2	10259.9
1.205	4454	4292		1.205	10075.7	10685.2
1.21	5072	4890		1.21	10239.2	10869.3
1.215	5189	5066		1.215	10271.2	10978
1.22	5045	5039		1.22	10097.3	10815
1.225	5668	5574		1.225	10083.6	10683.9
1.23	5833	5436		1.23	10009.7	10410.3
1.235	5641	5488		1.235	9800.47	10332.1
1.24	5318	5485		1.24	9463.76	10067.8
1.245	5193	4516		1.245	10427.5	10719.6
1.25	5743	5466		1.25	10526.8	10846.2
1.255	5891	5801		1.255	10148.3	10410.3
1.26	5593	5277		1.26	10299.3	10462.6
1.265	5730	5993		1.265	10398.7	10417.6
1.27	5075	4690		1.27	10411.8	10367.2
1.275	4914	3968		1.275	10399.3	10775.3
1.28	5692	4984		1.28	10205.8	10509.6
1.285	5359	5188		1.285	10268.6	10695.1
1.29	5465	5302		1.29	10301.9	10923
1.295	5618	5361		1.295	10467.3	10871.3
1.3	5503	5163		1.3	10286.2	10743.5
1.305	5756	4980		1.305	10252.9	10828.3
1.31	5342	4708		1.31	10659.6	10750.1
1.315	5051	4874		1.315	10434	10562.6
1.32	5533	5581		1.32	10086.8	10432.8
1.325	5433	5213		1.325	10147	10289
1.33	5650	5795		1.33	10192.7	10256.6
1.335	5768	6032		1.335	10215	10504.3
1.34	5416	5106		1.34	10456.2	10926.3
1.345	5771	5702		1.345	10353.6	10499
1.35	5975	5736		1.35	10565.4	10736.8
1.355	5631	5390		1.355	10551.7	10912.4
1.36	5244	5144		1.36	10519	10881.9
1.365	5584	5502		1.365	10660.2	11112.5
1.37	5726	5544		1.37	10589.6	10964.7
1.375	5637	5086		1.375	10354.2	10881.9
1.38	5394	4391		1.38	10566.1	11295.3
1.385	5402	5169		1.385	10745.9	11414.5
1.39	5849	5837		1.39	10580.5	11026.3
1.395	6269	5942		1.395	10653	11039.6
1.4	5803	5601		1.4	10953.8	11518.5
1.405	5754	5407		1.405	10810.6	11292.6
1.41	5710	5481		1.41	10855.7	11075.4
1.415	5731	5724		1.415	11178	11498
1.42	5883	5891		1.42	11001.5	11360.9
1.425	5834	6107		1.425	11003.5	11101.2
1.43	5654	5791		1.43	10731.5	10861.4
1.435	5312	5061		1.435	10747.8	11233.7
1.44	5935	5899		1.44	10865.5	11468.8
1.445	6098	5862		1.445	11095	11437
1.45	6134	5801		1.45	11013.9	11314.5
1.455	6093	5861		1.455	11058.4	11227.7
1.46	5723	5213		1.46	11283.3	11373.5
1.465	5878	5436		1.465	11351.3	11678.2
1.47	6165	5786		1.47	11542.8	12117.4
1.475	6147	5559		1.475	11871.7	12556.6
1.48	5934	6167		1.48	11969.8	12573.8
1.485	5958	6024		1.485	11744.9	12096.2
1.49	6210	5695		1.49	11961.9	12253.2
1.495	6022	5614		1.495	12182.9	12599.6
1.5	5937	5310		1.5	12151.5	12589
1.505	6297	5850		1.505	12106.4	12224
1.51	6412	6334		1.51	11967.8	12092.9
1.515	5743	5806		1.515	12124.7	12351.2
1.52	5870	5678		1.52	12248.3	12589
1.525	6075	5472		1.525	12519	13063.3
1.53	6119	5408		1.53	12774	13123.6
1.535	6057	5499		1.535	12994.3	13217
1.54	5672	5351		1.54	13161	13475.4
1.545	5938	5704		1.545	13221.8	13188.5
1.55	6457	6245		1.55	13228.3	13240.9
1.555	6162	5913		1.555	13460.4	13963.6
1.56	5621	5138		1.56	13607.5	13892.7
1.565	5285	4906		1.565	13640.2	13584
1.57	5238	5209		1.57	13905.7	13886.8
1.575	5563	4994		1.575	14205.1	14328.6
1.58	5948	5756		1.58	14783.7	15070.5
1.585	5786	5836		1.585	15686.6	15839
1.59	5003	4830		1.59	15767	15821.1
1.595	5069	4779		1.595	15926.6	16491.5
1.6	5616	5138		1.6	16559.5	17297
1.605	5882	5258		1.605	16932.8	17566.6
1.61	5487	4863		1.61	17257.1	17583.2
1.615	5475	4994		1.615	17630.4	17897.8
1.62	5272	5296		1.62	17731.7	18129
1.625	5075	5300		1.625	18329.3	18715.3
1.63	5291	4920		1.63	18545	18698.1
1.635	5816	5440		1.635	18107.7	18388
1.64	5909	5644		1.64	18135.8	18904.7
1.645	5528	5163		1.645	18659.5	19425.4
1.65	5211	4913		1.65	18931.4	19019.4
1.655	5499	4980		1.655	18739.9	19244.6
1.66	5280	4999		1.66	18681	19148.5
1.665	4919	5106		1.665	18714.4	18987.6
1.67	5820	5942		1.67	18775.8	19114.1
1.675	5600	5765		1.675	19043.2	19420.8
1.68	5345	5295		1.68	19125.6	19612.9
1.685	5237	5025		1.685	19277.3	19807
1.69	5139	4828		1.69	18761.5	19343.3
1.695	5096	4955		1.695	18718.3	19492.3
1.7	5069	4971		1.7	18981.1	19670.5
1.705	5157	4864		1.705	19049.1	19449.9
1.71	5175	4623		1.71	18859.5	18904.1
1.715	5279	4783		1.715	18566	18635.8
1.72	5367	4749		1.72	18453.5	18570.2
1.725	5359	4650		1.725	18632.7	18869.6
1.73	5086	4358		1.73	18471.8	18961.7
1.735	5170	4801		1.735	18581.7	19097.5
1.74	5585	5497		1.74	18526.7	19080.3
1.745	5563	5518		1.745	18328.6	18936.5
1.75	5180	5389		1.75	18526.7	18876.9
1.755	5452	5283		1.755	18635.3	18735.2
1.76	5399	5045		1.76	18703.9	18849.1
1.765	4816	4817		1.765	18690.8	18872.3
1.77	5763	5528		1.77	18643.8	18877.6
1.775	4995	4681		1.775	18692.8	19182.3
1.78	4516	4383		1.78	18735.3	19220.1
1.785	5532	6053		1.785	18924.3	19310.8
1.79	5021	5045		1.79	18943.2	19422.8
1.795	5244	5147		1.795	18962.2	19481.7
1.8	5433	5354		1.8	18744.5	19143.9
1.805	4814	4609		1.805	18777.1	19436
1.81	5497	5079		1.81	18757.5	19536.1
1.815	5170	4407		1.815	18811.8	19606.3
1.82	4770	3983		1.82	19067.4	19705.6
1.825	5364	5290		1.825	19195.6	19721.5
1.83	5570	4711		1.83	19011.9	19431.4
1.835	5535	4704		1.835	18953.7	19416.2
1.84	5205	5060		1.84	19060.2	19536.1
1.845	4598	4581		1.845	18764.1	19034.6
1.85	4626	4094		1.85	18567.9	18667.6
1.855	5015	4494		1.855	18955.6	19119.4
1.86	5156	5208		1.86	19013.8	19431.4
1.865	4734	4895		1.865	18889.6	19446
1.87	5000	5379		1.87	18794.8	19170.4
1.875	4968	5230		1.875	18818.3	19149.9
1.88	4646	4326		1.88	18748.4	19163.8
1.885	4727	4691		1.885	18662.1	19257.2
1.89	4756	4918		1.89	18828.1	19341.3
1.895	4661	4502		1.895	18862.8	19167.7
1.9	4467	4115		1.9	18937.3	19030
1.905	4967	4386		1.905	18889.6	18934.6
1.91	5175	4690		1.91	18600.6	19013.4
1.915	5402	5266		1.915	18575.1	19076.3
1.92	5615	5710		1.92	18801.3	19459.2
1.925	5411	5640		1.925	18654.2	19055.1
1.93	5304	5243		1.93	18647	19208.8
1.935	5199	5191		1.935	18645.1	19349.9
1.94	5250	5591		1.94	18592.8	18977.6
1.945	4670	4093		1.945	18797.4	19304.2
1.95	4422	4235		1.95	18967.4	19603
1.955	4552	4859		1.955	18841.9	19247.9
1.96	4989	4675		1.96	18725.5	18957.1
1.965	5306	4642		1.965	18809.8	19237.3
1.97	5222	4519		1.97	18881.8	19595
1.975	4957	4532		1.975	18735.3	19296.3
1.98	5319	5466		1.98	18677.1	19039.2
1.985	4571	4510		1.985	18686.9	19199.5
1.99	4545	4395		1.99	18854.9	19457.2
1.995	4971	4930		1.995	18864.8	19614.2
2	4337	4132		2	18862.1	19634.1
2.005	4437	4169		2.005	18853.6	19604.3
2.01	4570	4136		2.01	18921	19481.1
2.015	4780	4086		2.015	18832.1	19316.1
2.02	5148	4933		2.02	18715	19309.5
2.025	4454	4538		2.025	18743.8	19344.6
2.03	4706	4747		2.03	18642.5	19436
2.035	5309	4946		2.035	18615.7	19196.9
2.04	4193	3863		2.04	18655.5	19200.2
2.045	4750	4091		2.045	18688.9	19112.8
2.05	4637	4251		2.05	18568.6	18788.2
2.055	4010	4270		2.055	18600.6	18814
2.06	5197	5221		2.06	18804.6	19112.8
2.065	4748	4248		2.065	18675.8	18918
2.07	4510	3909		2.07	18628.7	18920.6
2.075	4858	4741		2.075	18641.2	19308.8
2.08	4439	4003		2.08	18697.4	19365.1
2.085	5139	4902		2.085	18647	18794.8
2.09	5340	5398		2.09	18561.4	18733.8
2.095	4906	5058		2.095	18412.3	18788.8
2.1	5182	4925		2.1	18455.5	18918
2.105	5108	4969		2.105	18565.3	19000.1
2.11	4937	5010		2.11	18635.9	18939.2
2.115	4775	4488		2.115	18649	19002.8
2.12	4174	3949		2.12	18824.2	19094.2
2.125	4718	4640		2.125	18698.7	19075.7
2.13	5177	5283		2.13	18522.8	19123.4
2.135	4861	4922		2.135	18482.9	19111.4
2.14	4568	4581		2.14	18501.9	18786.8
2.145	4684	4381		2.145	18617	18800.1
2.15	4949	4579		2.15	18696.1	19162.4
2.155	4846	5024		2.155	18372.4	18825.9
2.16	4783	4533		2.16	18450.9	19028.6
2.165	4835	4505		2.165	18614.3	19291
2.17	4811	4686		2.17	18855.6	19228.7
2.175	5268	4865		2.175	18754.3	19199.5
2.18	5183	4720		2.18	18609.1	19135.9
2.185	5068	4607		2.185	18603.9	19035.2
2.19	5066	4811		2.19	18630.7	19066.4
2.195	4891	5083		2.195	18586.9	19334
2.2	5044	4959		2.2	18363.9	19116.7
2.205	5071	4885		2.205	18338.4	18565.6
2.21	5001	5050		2.21	18515	18659.6
2.215	5979	6318		2.215	18272.4	18493.4
2.22	6141	6302		2.22	18114.8	18556.3
2.225	6535	6931		2.225	18485.6	19188.3
2.23	7739	9185		2.23	18778.5	19080.3
2.235	9555	12002		2.235	18507.8	19016
2.24	12221	16284		2.24	18636.6	19442
2.245	16223	21286		2.245	18979.2	19526.8
2.25	21606	25729		2.25	19184.5	19258.5
2.255	25993	25917		2.255	19052.4	18713.3
2.26	25261	21294		2.26	19015.1	18753.7
2.265	21212	15464		2.265	19049.1	19233.3
2.27	16318	12240		2.27	18721.6	19061.1
2.275	11720	9244		2.275	18549.6	18869.6
2.28	8920	7180		2.28	18531.3	18921.3
2.285	7660	6491		2.285	18462	19061.7
2.29	7051	6529		2.29	18415.6	18956.4
2.295	6580	6010		2.295	18379.6	18842.5
2.3	5951	5576		2.3	18455.5	18878.3
2.305	5405	5342		2.305	18640.5	19220.7
2.31	5551	5338		2.31	18453.5	19149.2
2.315	5424	5194		2.315	18305.8	18831.9
2.32	5325	5095		2.32	18484.9	18770.9
2.325	5248	4910		2.325	18526.1	18537.1
2.33	5226	5099		2.33	18462.7	18706
2.335	5583	5624		2.335	18514.3	18953.8
2.34	5592	5270		2.34	18430	18918
2.345	5291	4776		2.345	18494.1	19081.6
2.35	5057	4972		2.35	18515.6	19100.2
2.355	5216	5184		2.355	18311	18818.6
2.36	5207	5219		2.36	18327.3	18960.4
2.365	5195	5320		2.365	18613.7	18867.7
2.37	5465	5499		2.37	18718.3	18664.9
2.375	5111	4763		2.375	18420.2	18619.9
2.38	5295	5004		2.38	18439.8	18903.4
2.385	5532	5406		2.385	18345.6	18871
2.39	5445	5141		2.39	18386.2	18828.6
2.395	5118	5135		2.395	18522.8	18958.4
2.4	5359	5533		2.4	18546.4	18869
2.405	6029	6210		2.405	18478.4	19100.2
2.41	5530	5505		2.41	18700.7	19510.2
2.415	5392	5099		2.415	18728.1	19509.6
2.42	5317	5110		2.42	18558.8	19433.4
2.425	5209	5244		2.425	18594.1	19269.8
2.43	5428	5222		2.43	18542.4	19272.4
2.435	5342	5098		2.435	18650.3	19334
2.44	5384	5087		2.44	18499.3	19140.6
2.445	5799	5593		2.445	18344.3	18888.9
2.45	5484	5531		2.45	18131.8	18696.7
2.455	5583	5372		2.455	18248.9	18778.9
2.46	5745	5339		2.46	18460.1	19049.2
2.465	5652	5216		2.465	18517.6	19229.3
2.47	5142	4901		2.47	18543.1	19310.8
2.475	5467	5756		2.475	18297.9	18961.1
2.48	5789	6049		2.48	18448.9	19133.3
2.485	5559	5425		2.485	18704.6	19591.7
2.49	5582	5079		2.49	18782.4	19312.8
2.495	5702	5025		2.495	18855.6	19476.4
2.5	5693	5138		2.5	18825.5	19536.7
2.505	5239	4973		2.505	18952.4	19604.3
2.51	5372	5145		2.51	18923.6	19530.8
2.515	5433	5191		2.515	18895.5	19629.5
2.52	5428	5230		2.52	18799.4	19511.5
2.525	5941	5681		2.525	18747.7	19230
2.53	5683	5253		2.53	18695.4	19186.3
2.535	5458	5305		2.535	18853	19559.2
2.54	5502	5549		2.54	18823.6	19509.6
2.545	6151	6300		2.545	18579	19216.1
2.55	5721	5650		2.55	18648.3	19165.8
2.555	5499	5386		2.555	18901.4	19508.9
2.56	5773	5512		2.56	18888.9	19578.5
2.565	5537	5136		2.565	18671.2	19322.7
2.57	5806	5575		2.57	18735.3	19516.8
2.575	5991	5730		2.575	18871.3	19670.5
2.58	5949	5541		2.58	18940.6	19479.7
2.585	5420	5509		2.585	19007.3	19512.2
2.59	5342	5163		2.59	18860.2	19441.3
2.595	5716	5449		2.595	18921	19613.6
2.6	6124	6080		2.6	18864.8	19395.6
2.605	5298	5519		2.605	18689.5	19348.6
2.61	5495	5336		2.61	18688.2	19271.7
2.615	5860	5430		2.615	18793.5	19200.2
2.62	6063	5951		2.62	18675.2	19340
2.625	6263	6265		2.625	19178.6	19850.7
2.63	6049	6148		2.63	19510.1	20017.7
2.635	5996	5964		2.635	19427.7	19809
2.64	6212	5811		2.64	19261	19773.2
2.645	5891	5925		2.645	19271.4	19773.9
2.65	6109	6130		2.65	19420.5	19924.2
2.655	6273	6103		2.655	19305.4	19946.1
2.66	5825	5537		2.66	19228.9	19938.2
2.665	5663	5540		2.665	19187.1	19465.8
2.67	5461	5531		2.67	19136.7	19412.2
2.675	5725	5693		2.675	18986.4	19499.6
2.68	6303	6008		2.68	19003.4	19663.2
2.685	6023	5727		2.685	19198.2	19934.2
2.69	5950	5793		2.69	19339.4	19993.8
2.695	5799	5849		2.695	19204.7	19710.3
2.7	5617	5518		2.7	19317.8	19979.9
2.705	5745	5357		2.705	19585.2	20448.2
2.71	5821	5586		2.71	19597	20361.5
2.715	6240	6074		2.715	19329.6	19695
2.72	6389	6125		2.72	19298.2	19632.1
2.725	5894	5588		2.725	19344	19809
2.73	6102	5880		2.73	19283.8	19960
2.735	6416	6430		2.735	19216.5	19586.4
2.74	5844	6014		2.74	19374.7	19807
2.745	6779	6534		2.745	19377.3	19915
2.75	6852	6225		2.75	19491.7	19788.4
2.755	6399	5867		2.755	19580	19901.1
2.76	6697	6871		2.76	19617.9	19913
2.765	6310	6350		2.765	19701.6	20022.9
2.77	6264	6144		2.77	19513.3	19919.6
2.775	6650	6605		2.775	19483.3	19952.7
2.78	6315	6310		2.78	19701.6	20260.8
2.785	6499	6598		2.785	19798.4	20480
2.79	6521	6210		2.79	19935.7	20461.5
2.795	5896	5339		2.795	20073	20460.8
2.8	6525	6278		2.8	19999.1	20794.7
2.805	6424	6042		2.805	20135.1	21218
2.81	6416	6144		2.81	20224.7	21344.5
2.815	6935	7001		2.815	20027.9	20827.2
2.82	5927	5596		2.82	19980.8	20478.7
2.825	6780	6787		2.825	19844.1	20503.9
2.83	7331	7429		2.83	19992.6	20707.9
2.835	6148	5781		2.835	20144.9	20736.4
2.84	7085	6591		2.84	20156.7	20647.6
2.845	6432	5765		2.845	20214.9	20865.6
2.85	5883	5222		2.85	20196.5	20945.7
2.855	7167	6791		2.855	20129.9	20546.9
2.86	6602	6220		2.86	20190	20507.2
2.865	6710	6529		2.865	20369.2	20940.4
2.87	6871	6629		2.87	20194.6	20796
2.875	6231	5656		2.875	20196.5	20531.7
2.88	6414	6086		2.88	20341	20609.2
2.885	6308	6221		2.885	20473.8	20874.2
2.89	6293	6287		2.89	20547	20987.5
2.895	6578	6707		2.895	20381.6	21000.1
2.9	6386	6544		2.9	20392	21059.7
2.905	6397	6539		2.905	20575.8	21118
2.91	6573	6523		2.91	20514.3	21157.7
2.915	6488	6056		2.915	20632.6	21410.1
2.92	6830	6624		2.92	20732	21565.1
2.925	6595	6468		2.925	20896.8	21453.2
2.93	6135	5842		2.93	20956.9	21615.5
2.935	6484	6643		2.935	20841.2	21620.1
2.94	6337	6231		2.94	20881.7	21286.2
2.945	6501	6265		2.945	20990.3	21172.9
2.95	6770	6577		2.95	20768.6	21000.7
2.955	6108	5762		2.955	20809.8	20990.1
2.96	6360	6019		2.96	20636.6	21181.6
2.965	6474	6446		2.965	20441.1	21297.5
2.97	6561	6710		2.97	20390.1	21269.7
2.975	7232	6830		2.975	20695.4	21826.1
2.98	6857	6761		2.98	20300.5	21162.3
2.985	6702	6672		2.985	20411	21224
2.99	7098	6718		2.99	20119.4	20409.8
2.995	6973	6692		2.995	19957.9	19682.5
3	7476	6981		3	19661.1	19493.7
3.005	7401	6785		3.005	19475.4	20245.5
3.01	6816	6614		3.01	19769	20529.7
3.015	7344	7210		3.015	19871.6	20739
3.02	7292	7122		3.02	20150.1	20950.4
3.025	7393	6994		3.025	20177.6	20908.6
3.03	8000	7438		3.03	20055.3	20770.8
3.035	7731	7614		3.035	20439.1	20859
3.04	7810	7441		3.04	20696.7	21273.6
3.045	7945	7420		3.045	20340.4	21251.8
3.05	7698	7460		3.05	20495.3	21239.9
3.055	7972	7811		3.055	20844.5	21145.1
3.06	8061	7927		3.06	20830.7	21257.7
3.065	8148	8054		3.065	20730.7	21628.7
3.07	8358	8406		3.07	20813.7	21976.5
3.075	8249	8509		3.075	21062.8	22078.5
3.08	8395	8408		3.08	21273.4	22295.8
3.085	8576	8408		3.085	21788.6	22995.3
3.09	8935	9327		3.09	21657.1	23090.7
3.095	9475	9772		3.095	21674.8	23116.6
3.1	9519	9715		3.1	22164.5	23714.7
3.105	9618	9956		3.105	22834	24446.7
3.11	10175	10742		3.11	23014.4	24952.8
3.115	10681	10937		3.115	23411.9	25771.6
3.12	11621	12005		3.12	23611.3	26404.2
3.125	12415	13098		3.125	24320.1	28269.7
3.13	11938	12876		3.13	25783.3	31438.1
3.135	13116	14436		3.135	26735.9	34969.6
3.14	15081	17170		3.14	28012.7	41492.7
3.145	17351	20754		3.145	30210.8	54386.4
3.15	20412	26023		3.15	33296.1	80976.2
3.155	25589	34678		3.155	37940.7	138852
3.16	33580	48415		3.16	46149.8	254420
3.165	45918	69863		3.165	60673.3	432162
3.17	65294	103056		3.17	90577.5	579783
3.175	96741	149198		3.175	152680	587595
3.18	139335	193643		3.18	270392	447153
3.185	187661	216434		3.185	440614	281307
3.19	220110	195411		3.19	575947	163800
3.195	211720	149836		3.195	582447	99324.5
3.2	170659	100530		3.2	451344	67537.2
3.205	118168	65626		3.205	288681	52172.5
3.21	78738	44495		3.21	167226	44148.4
3.215	53099	32294		3.215	99864.7	39392.7
3.22	37757	25206		3.22	66842.6	35635.4
3.225	28543	20525		3.225	50542.7	33223.4
3.23	23435	17969		3.23	42489.2	31432.2
3.235	19387	15360		3.235	38331	30881.7
3.24	16860	13896		3.24	35286.9	30460.4
3.245	16014	13494		3.245	33075.8	29995.3
3.25	14873	12887		3.25	31307.9	29503.1
3.255	13395	12094		3.255	30201.7	29618.4
3.26	12575	11498		3.26	29639.4	30152.3
3.265	12314	11043		3.265	29321.6	31473.9
3.27	11830	10842		3.27	29434.7	32803.4
3.275	11215	10530		3.275	30284	33600.3
3.28	10820	10350		3.28	31921.8	33218.1
3.285	10504	9874		3.285	33570	31578.6
3.29	10410	9738		3.29	34746.2	29348.1
3.295	10460	10027		3.295	34916.9	27853
3.3	10361	10333		3.3	33262.1	26661.9
3.305	10029	10053		3.305	31196.1	25696.1
3.31	10142	10020		3.31	29184.3	25684.8
3.315	10082	9774		3.315	27119.6	25225.1
3.32	9780	9535		3.32	26180.1	25233.1
3.325	9833	10376		3.325	25672.1	25606.7
3.33	10099	9798		3.33	25351.8	25924
3.335	10338	9899		3.335	25624.4	26331.4
3.34	10364	10468		3.34	25930.4	26975.9
3.345	10050	10142		3.345	27935.6	29087.1
3.35	10432	10226		3.35	30771.8	31960.1
3.355	10637	10494		3.355	31383.7	32619.9
3.36	0	0		3.36	31581.2	32774.3
3.365	0	0		3.365	31729.6	32839.2
3.37	0	0		3.37	32106.2	33301.6
3.375	0	0		3.375	32332.4	33679.2
3.38	0	0		3.38	33029.3	34519.2
3.385	0	0		3.385	33453.7	35241.2
3.39	0	0		3.39	33587	35611.5
3.395	0	0		3.395	33827	35741.4
3.4	0	0		3.4	34271.6	36056.7
3.405	0	0		3.405	34311.4	36088.5
3.41	0	0		3.41	34682.1	36374.6
3.415	0	0		3.415	34966.6	36629
3.42	0	0		3.42	34933.9	36660.2
3.425	0	0		3.425	35288.9	37100.7
3.43	0	0		3.43	35658.3	37407.4
3.435	0	0		3.435	35665.5	37592.9
3.44	0	0		3.44	35607.9	37398.8
3.445	0	0		3.445	35612.5	37186.1
3.45	0	0		3.45	35807.3	37676.3
3.455	0	0		3.455	35866.2	37837.3
3.46	0	0		3.46	35832.8	37610.1
3.465	0	0		3.465	35809.3	37725.4
3.47	0	0		3.47	35619.7	37632
3.475	0	0		3.475	35623.6	37451.1
3.48	0	0		3.48	35470.6	37270.9
3.485	0	0		3.485	35144.4	36877.4
3.49	0	0		3.49	35053.5	36676.7
3.495	0	0		3.495	34799.2	36322.3
3.5	0	0		3.5	34764.5	36262
3.505	0	0		3.505	34844.9	36454.1
3.51	0	0		3.51	34897.9	36665.5
3.515	0	0		3.515	34924.7	36956.9
3.52	0	0		3.52	34923.4	36871.5
3.525	0	0		3.525	34629.2	36658.8
3.53	0	0		3.53	34268.3	36210.4
3.535	0	0		3.535	34075.4	35832.1
3.54	0	0		3.54	33733.5	35620.8
3.545	0	0		3.545	33539.3	35392.2
3.55	10406	10473		3.55	33452.3	35175
3.555	10516	10978		3.555	33472	35276.3
3.56	10020	10307		3.56	33292.8	35178.3
3.565	9976	10305		3.565	33354.3	35218.7
3.57	10248	10393		3.57	33502	35114.7
3.575	10412	10573		3.575	33302	34825.9
3.58	10025	9862		3.58	33358.2	34992.8
3.585	9861	9511		3.585	33469.3	35281
3.59	10006	9869		3.59	33594.2	35138.5
3.595	10365	10297		3.595	33740	35218
3.6	9785	9800		3.6	33655	35412.8
3.605	10030	9970		3.605	33942	35783.1
3.61	10263	10138		3.61	34216	36132.9
3.615	10166	10034		3.615	34325.2	36189.8
3.62	10025	10468		3.62	34593.2	36451.5
3.625	9743	10186		3.625	34781.5	36607.2
3.63	9806	9847		3.63	35050.2	37095.4
3.635	9985	9788		3.635	35260.8	37121.9
3.64	9436	9606		3.64	35545.2	37137.1
3.645	9783	9971		3.645	35924.4	37516
3.65	9901	9892		3.65	36301	37933.4
3.655	9265	9126		3.655	36726.6	38260.6
3.66	9969	9564		3.66	37137.8	38461.3
3.665	10014	9854		3.665	37431.4	38946.2
3.67	9891	10020		3.67	37922.4	39659.7
3.675	10202	10092		3.675	38604.3	40126.7
3.68	9991	9849		3.68	39134.5	40508.9
3.685	10055	9778		3.685	39203.2	40704.4
3.69	10089	9636		3.69	38061	39684.2
3.695	9584	9658		3.695	37925.7	39249
3.7	10021	9710		3.7	38918.8	39850.5
3.705	10211	9835		3.705	38733.7	39704.7
3.71	10187	10053		3.71	39454.2	40489.7
3.715	10340	10048		3.715	40533.7	41680.1
3.72	10105	10018		3.72	41517	42703.6
3.725	10201	10058		3.725	42319.8	43358.8
3.73	10416	10086		3.73	43403.2	44292.8
3.735	9995	9504		3.735	44313.9	45436.8
3.74	10348	9740		3.74	45395.3	46404.7
3.745	10729	9934		3.745	46702.9	47656
3.75	10911	10264		3.75	47936	48949.8
3.755	10840	10279		3.755	48928.5	49792.4
3.76	9991	9348		3.76	50347.9	50930.5
3.765	9924	9650		3.765	52073.2	52778
3.77	10146	10273		3.77	53585.5	54559.3
3.775	9522	9755		3.775	55746.9	56622.8
3.78	10294	10422		3.78	57796	58693
3.785	10470	10446		3.785	60104.5	60618.7
3.79	10012	10060		3.79	62740	62986.9
3.795	10080	9843		3.795	65382.7	65620.1
3.8	9697	9274		3.8	68578.4	68893.2
3.805	9923	9687		3.805	72203.1	72310.8
3.81	10086	10077		3.81	76523.4	76885.6
3.815	9520	9455		3.815	80814.3	80664.8
3.82	10276	10311		3.82	85633.5	84966
3.825	10570	10724		3.825	91907.3	91130.7
3.83	10540	10743		3.83	98865.1	97941.3
3.835	10585	11026		3.835	106839	105485
3.84	10901	11585		3.84	116359	115350
3.845	11505	12027		3.845	128402	127758
3.85	11876	12129		3.85	143577	143350
3.855	12002	12368		3.855	163111	163822
3.86	12819	13456		3.86	186917	189356
3.865	13441	15048		3.865	214970	220376
3.87	14317	17208		3.87	247280	257858
3.875	16857	20629		3.875	288456	311492
3.88	20522	26393		3.88	349126	393071
3.885	25893	33930		3.885	450536	518710
3.89	33570	42522		3.89	636821	730529
3.895	42724	49831		3.895	998940	1.13829e+06
3.9	53433	54826		3.9	1.72093e+06	1.9654e+06
3.905	62255	55713		3.905	3.07243e+06	3.49173e+06
3.91	65318	52212		3.91	5.28386e+06	5.83375e+06
3.915	61044	47722		3.915	8.03618e+06	8.44059e+06
3.92	50699	39876		3.92	10000000	10000000
3.925	39148	30881		3.925	9.89319e+06	9.58696e+06
3.93	30720	23886		3.93	7.83337e+06	7.4883e+06
3.935	23755	19143		3.935	5.29707e+06	5.03734e+06
3.94	19593	16291		3.94	3.32714e+06	3.15848e+06
3.945	17205	14508		3.945	2.03063e+06	1.93972e+06
3.95	15394	13332		3.95	1.23876e+06	1.20123e+06
3.955	14762	13005		3.955	789896	776454
3.96	14436	13050		3.96	544650	540043
3.965	15656	14388		3.965	407932	405797
3.97	19488	17402		3.97	327476	325095
3.975	26159	21740		3.975	278533	275572
3.98	27857	23275		3.98	247672	246057
3.985	23677	20641		3.985	225145	226322
3.99	16420	14874		3.99	203438	207470
3.995	13560	12749		3.995	179286	184360
4	12193	11668		4	154529	158792
4.005	11492	11124		4.005	133609	135619
4.01	11360	11254		4.01	118216	118937
4.015	11148	10898		4.015	106656	106928
4.02	11299	11199		4.02	97749.7	97622
4.025	11816	11916		4.025	90288.5	90129.1
4.03	11519	11235		4.03	83954.5	83835.9
4.035	10910	10443		4.035	78593.3	78398.6
4.04	10773	10321		4.04	74050.1	74253
4.045	10985	10684		4.045	70280.9	70597.7
4.05	11168	11026		4.05	66697.4	67019.8
4.055	10829	10584		4.055	63400.3	63544.7
4.06	10651	10445		4.06	60428.2	60519.3
4.065	10485	10483		4.065	57892.1	58031.8
4.07	10651	10435		4.07	55621.4	55566.2
4.075	11017	10585		4.075	53573.1	53706.8
4.08	11120	10851		4.08	51773.1	51494.2
4.085	10657	10629		4.085	49866.7	49610.2
4.09	10581	10773		4.09	49741.1	49889.8
4.095	10355	10537		4.095	50022.3	49997.8
4.1	10447	10520		4.1	49169.1	48841.8
4.105	10779	10771		4.105	48030.8	47753.4
4.11	10641	10567		4.11	46820.6	46574.3
4.115	10653	10475		4.115	45452.2	45096.4
4.12	10658	10593		4.12	44378	44314
4.125	10774	11067		4.125	43637.9	43569.4
4.13	10806	11240		4.13	42776.8	42481.7
4.135	10659	10514		4.135	41647.1	41259.5
4.14	10836	10534		4.14	40638.3	40373.8
4.145	11101	11350		4.145	39543.8	39435.8
4.15	10872	11106		4.15	38865.2	38846.2
4.155	10723	10775		4.155	37985.8	38026.8
4.16	10749	10489		4.16	37315	37172.9
4.165	10509	10157		4.165	36591.2	36438.2
4.17	10822	10582		4.17	35949.9	35964.6
4.175	10740	10478		4.175	35381.1	35149.1
4.18	10667	10403		4.18	35044.4	34535.1
4.185	10919	10692		4.185	34388.6	34041.5
4.19	10952	10842		4.19	33816.5	33830.9
4.195	10708	10509		4.195	33282.4	33562.6
4.2	10492	10183		4.2	32591.9	32731.2
4.205	10126	10224		4.205	32248.7	32435.8
4.21	10329	10441		4.21	31891.1	31937.6
4.215	10038	9650		4.215	31685.8	31626.3
4.22	9844	9445		4.22	31338	31339.4
4.225	10387	10287		4.225	30773.7	30781
4.23	10129	9663		4.23	30309.5	30381.5
4.235	9991	9599		4.235	30125.2	30397.4
4.24	10168	10134		4.24	30074.2	30227.9
4.245	10519	10746		4.245	29708.7	29695.9
4.25	10222	10191		4.25	29411.2	29436.2
4.255	10174	10146		4.255	29292.9	29145.4
4.26	10487	10480		4.26	29059.5	29038.8
4.265	10516	10767		4.265	28565.2	28574.4
4.27	10456	10580		4.27	28304.3	28178.3
4.275	10359	10254		4.275	28054.6	28000.7
4.28	10028	10134		4.28	27967	27915.3
4.285	10197	10358		4.285	27673.4	27781.5
4.29	10721	10432		4.29	27238	27485.4
4.295	10553	10187		4.295	26999.3	27176.7
4.3	10123	9911		4.3	26841.8	27042.8
4.305	10487	10749		4.305	26703.2	26832.8
4.31	10684	10485		4.31	26494.6	26586.4
4.315	10693	10288		4.315	26387.4	26454.6
4.32	10463	10381		4.32	26490	26357.2
4.325	10915	10826		4.325	26071.6	26043.9
4.33	10898	10741		4.33	25591.1	25733.9
4.335	11042	10782		4.335	25500.2	25576.9
4.34	11182	10779		4.34	25409.3	25516.6
4.345	10990	10665		4.345	25300.8	25478.2
4.35	11042	11042		4.35	25052.3	25301.9
4.355	10942	11057		4.355	24832.6	25205.2
4.36	10810	10759		4.36	24673.8	24891.9
4.365	11429	11413		4.365	24495.3	24723.6
4.37	11118	10927		4.37	24524.1	24932.3
4.375	11254	10914		4.375	24516.9	24728.3
4.38	11700	11433		4.38	24342.9	24477.2
4.385	11544	11520		4.385	24165.8	24146.6
4.39	11702	11881		4.39	23959.8	24061.2
4.395	11585	11843		4.395	23840.8	24130.7
4.4	11308	11404		4.4	23852.6	24082.4
4.405	11905	12087		4.405	23711.4	23890.3
4.41	12280	12465		4.41	23655.2	23967.8
4.415	12620	12749		4.415	23751.3	24071.8
4.42	13127	12745		4.42	23546	23830.7
4.425	12986	13031		4.425	23034.7	23104.6
4.43	13498	13762		4.43	23338.1	23348.4
4.435	13790	13564		4.435	23287.1	23399.4
4.44	14028	13500		4.44	23075.2	23521.3
4.445	14620	15052		4.445	22834	23574.3
4.45	14900	15999		4.45	22649.6	23278.8
4.455	15737	17001		4.455	22564	22949
4.46	17165	18913		4.46	24048.1	22654.8
4.465	18504	21411		4.465	23267.4	23001.3
4.47	20632	25740		4.47	22237.1	23226.5
4.475	23137	31275		4.475	22377.6	23441.8
4.48	27100	39284		4.48	22586.2	24142
4.485	34698	53402		4.485	22570.5	24609.7
4.49	44544	71295		4.49	22555.5	24728.9
4.495	58770	92802		4.495	22790.8	24699.1
4.5	78626	114469		4.5	22858.2	24191
4.505	103461	128273		4.505	23279.2	23770.4
4.51	128630	129324		4.51	23889.9	23304
4.515	146341	116477		4.515	24367.1	22930.4
4.52	147849	93603		4.52	24715	22783.3
4.525	131647	70750		4.525	24665.9	22762.8
4.53	103938	52184		4.53	24161.2	22440.9
4.535	75394	39599		4.535	23446.6	22189.8
4.54	54133	31176		4.54	22732	22173.2
4.545	39587	25167		4.545	22099.8	21921.5
4.55	30946	21680		4.55	21402.8	21426.7
4.555	25623	19250		4.555	21104.7	21180.9
4.56	21366	16698		4.56	21211.9	21271
4.565	19802	16461		4.565	21167.4	21163
4.57	17821	15490		4.57	20952.3	21017.9
4.575	16054	14217		4.575	20733.3	20947.1
4.58	15811	14149		4.58	20579	20859.6
4.585	14473	13506		4.585	20605.2	20841.1
4.59	14234	13524		4.59	20680.4	20821.2
4.595	14001	13306		4.595	20450.9	20519.8
4.6	12976	12333		4.6	20607.8	20587.3
4.605	13440	12692		4.605	20507.8	20545
4.61	12974	12156		4.61	20449.6	20545
4.615	12325	11611		4.615	20475.1	20617.8
4.62	12829	12524		4.62	20218.1	20303.8
4.625	11931	11597		4.625	20212.2	20275.3
4.63	11707	11216		4.63	20456.8	20570.8
4.635	12229	11619		4.635	20445	20595.3
4.64	11539	11252		4.64	20450.9	20584.7
4.645	11668	11449		4.645	20241	20620.5
4.65	11971	11693		4.65	20100.4	20445.6
4.655	11818	11482		4.655	20016.8	20097.1
4.66	11722	11736		4.66	20142.3	20324.4
4.665	11318	11352		4.665	20271.1	20682.1
4.67	11405	11480		4.67	20181.5	20597.3
4.675	11456	11598		4.675	20218.8	20558.2
4.68	10987	10618		4.68	20117.4	20185.2
4.685	11137	11100		4.685	20177.6	20373.4
4.69	11395	11524		4.69	20071	20194.5
4.695	11204	11613		4.695	19967.7	20249.5
4.7	11750	11855		4.7	19958.6	20268.7
4.705	10977	11117		4.705	19958.6	20371.4
4.71	10815	10861		4.71	19961.8	20287.3
4.715	11555	11447		4.715	19876.8	20182.6
4.72	10939	10872		4.72	19789.9	20301.8
4.725	11427	11437		4.725	19873.6	20263.4
4.73	11559	11567		4.73	19804.3	20113
4.735	11196	11083		4.735	19742.2	20056.1
4.74	11580	11542		4.74	19843.5	20099.8
4.745	11348	11309		4.745	19833	20211.7
4.75	11055	10974		4.75	19815.4	20231
4.755	11327	11223		4.755	19872.9	20158.1
4.76	10463	10470		4.76	19854.6	20039.5
4.765	10743	10887		4.765	20027.2	20216.4
4.77	11118	11193		4.77	20082.8	20367.4
4.775	10898	10701		4.775	19923.3	20321.7
4.78	11357	11344		4.78	19728.4	19951.4
4.785	11134	11165		4.785	19557.8	19758
4.79	10943	10706		4.79	19538.8	19893.8
4.795	11433	11253		4.795	19856.6	20199.8
4.8	11150	10911		4.8	19917.4	19983.9
4.805	11370	11033		4.805	19771.6	19859.3
4.81	11480	11138		4.81	19712.7	19873.2
4.815	11266	10924		4.815	19682.7	19769.2
4.82	11441	11438		4.82	19716.7	19903.7
4.825	11248	11166		4.825	19803.6	20042.8
4.83	11033	10752		4.83	19855.3	20033.5
4.835	11157	11055		4.835	19795.1	19973.9
4.84	10892	10947		4.84	19871.6	20087.9
4.845	11304	11280		4.845	19815.4	19936.2
4.85	11645	11565		4.85	19753.9	19836.1
4.855	11331	11627		4.855	19747.4	20067.3
4.86	11155	11318		4.86	19744.8	20121
4.865	10982	10970		4.865	19701.6	20021
4.87	10822	10882		4.87	19765	19948.1
4.875	11191	11248		4.875	19707.5	20095.2
4.88	11298	11067		4.88	19705.5	20206.4
4.885	11168	11178		4.885	19749.3	20169.3
4.89	11249	11357		4.89	19902.3	20345.6
4.895	11229	10757		4.895	19839.6	20204.5
4.9	11252	10971		4.9	19895.8	20014.3
4.905	11434	11164		4.905	20046.2	20279.3
4.91	11414	11046		4.91	19844.1	19987.2
4.915	11810	11295		4.915	19735.6	20041.5
4.92	11780	11221		4.92	19794.5	20193.9
4.925	11838	11419		4.925	19779.4	20072.6
4.93	11657	11482		4.93	19779.4	19997.8
4.935	11087	10756		4.935	19922	20101.1
4.94	11622	11337		4.94	20148.2	20519.1
4.945	11348	11326		4.945	20269.1	20650.3
4.95	11052	11061		4.95	20208.3	20393.9
4.955	11547	11391		4.955	20106.3	20346.9
4.96	11418	11336		4.96	20194.6	20729.1
4.965	11185	11176		4.965	20192.6	20609.2
4.97	11095	11103		4.97	20046.8	20407.2
4.975	11053	10766		4.975	19959.2	20505.9
4.98	11234	11039		4.98	19965.8	20599.9
4.985	11118	11196		4.985	19875.5	20449.6
4.99	10949	10827		4.99	19912.1	20497.3
4.995	11372	10959		4.995	19950.1	20778.8
5	11389	11278		5	19967.7	21128.6
5.005	11453	11208		5.005	19931.1	21606.8
5.01	11573	11326		5.01	19974.3	22654.8
5.015	11334	11642		5.015	20071	23858.5
5.02	11662	11693		5.02	20099.8	24788.6
5.025	11717	11769		5.025	20233.2	25060.8
5.03	11325	11586		5.03	20506.4	24286.4
5.035	11246	11544		5.035	20790.2	23109.3
5.04	11648	11856		5.04	21472.8	21932.8
5.045	12092	12167		5.045	22886.3	21432
5.05	12339	12347		5.05	24047.4	20916.6
5.055	12127	11431		5.055	24857.5	20780.1
5.06	12149	11401		5.06	24920.3	20805.3
5.065	11865	11446		5.065	24004.3	20511.2
5.07	11502	11300		5.07	22712.4	20375.4
5.075	11516	11277		5.075	21496.3	20305.1
5.08	11391	11301		5.08	20960.8	20443.6
5.085	11407	11417		5.085	20460.7	20260.8
5.09	11694	11713		5.09	20356.7	20260.8
5.095	11871	11878		5.095	20460.7	20630.4
5.1	11591	11475		5.1	20476.4	20864.3
5.105	11532	11309		5.105	20369.8	20573.4
5.11	11475	11201		5.11	20529.3	20503.2
5.115	11667	11588		5.115	20686.2	20725.8
5.12	11659	11657		5.12	20648.3	20731.8
5.125	11547	11458		5.125	20599.3	20802
5.13	11520	11510		5.13	20585.6	20906
5.135	11722	11720		5.135	20411	20825.8
5.14	11857	11544		5.14	20320.1	20594
5.145	11722	11561		5.145	20467.9	20796
5.15	11585	11792		5.15	20492.1	20941.8
5.155	11845	11971		5.155	20663.4	20949.7
5.16	11520	11675		5.16	20830.1	21059
5.165	11713	11596		5.165	20889.6	21353.1
5.17	12317	12057		5.17	20824.8	21430
5.175	12111	11975		5.175	20984.4	21324
5.18	11842	11737		5.18	20996.1	21025.9
5.185	11942	11611		5.185	20864.7	20820.5
5.19	12099	12024		5.19	20577.7	20721.8
5.195	12223	11953		5.195	20465.9	20949
5.2	12035	11598		5.2	20402.5	20923.2
5.205	11690	11431		5.205	20375	20788.1
5.21	11745	11497		5.21	20407.7	20703.9
5.215	12199	11990		5.215	20250.8	20378
5.22	12182	12007		5.22	20324	20483.3
5.225	12042	11817		5.225	20307.7	20499.2
5.23	11864	11527		5.23	20299.8	20582.1
5.235	12010	12078		5.235	20392.7	20789.4
5.24	12307	12180		5.24	20333.8	20570.1
5.245	12361	12204		5.245	20278.9	20588.7
5.25	12218	12390		5.25	20415.6	20653.6
5.255	12253	12238		5.255	20415.6	20535
5.26	11867	11992		5.26	20377	20705.3
5.265	11977	11960		5.265	20445	20792
5.27	12515	12098		5.27	20495.3	20816.6
5.275	12383	11965		5.275	20349.5	20711.2
5.28	12203	12159		5.28	20293.3	20649
5.285	12064	12089		5.285	20307	20643.7
5.29	12220	12202		5.29	20304.4	20631.1
5.295	12740	12719		5.295	20343.7	20825.2
5.3	12355	12115		5.3	20346.9	20808.6
5.305	12009	11962		5.305	20301.2	20803.3
5.31	12362	12688		5.31	20291.3	20755.6
5.315	12777	12780		5.315	20175	20754.3
5.32	12642	12650		5.32	20168.4	20692.7
5.325	12421	12460		5.325	20386.1	20802.6
5.33	12262	12184		5.33	20312.3	20701.3
5.335	12798	12541		5.335	20256	20773.5
5.34	12711	12237		5.34	20235.1	20953
5.345	12658	12188		5.345	20101.1	20705.3
5.35	12852	12602		5.35	20078.9	20597.3
5.355	12674	12137		5.355	20120.7	20565.5
5.36	12793	12735		5.36	20083.4	20550.9
5.365	12746	13033		5.365	20211.6	20515.8
5.37	12672	12836		5.37	20279.6	20659.6
5.375	12717	12668		5.375	20275.7	20761.6
5.38	12724	12798		5.38	20228.6	20864.3
5.385	12849	12814		5.385	20241	20901.3
5.39	13131	12867		5.39	20212.9	20716.5
5.395	12578	12514		5.395	20244.3	20470.8
5.4	12909	12884		5.4	20129.2	20274
5.405	13365	13337		5.405	20059.9	20457.5
5.41	13276	13097		5.41	20195.2	20822.5
5.415	13430	13368		5.415	20282.2	20739.7
5.42	13283	13296		5.42	20112.9	20536.3
5.425	13329	13553		5.425	20132.5	20698
5.43	14016	13930		5.43	20273.7	20811.9
5.435	13464	14031		5.435	20192	20596
5.44	13568	14160		5.44	20135.1	20510.5
5.445	13917	14039		5.445	20160.6	20664.2
5.45	13939	14441		5.45	20155.4	20705.3
5.455	14358	15055		5.455	20307	20944.4
5.46	14381	15124		5.46	20260.6	21131.9
5.465	14674	15860		5.465	20261.9	21056.4
5.47	15436	17323		5.47	20303.8	20811.9
5.475	16190	18262		5.475	20325.3	20919.9
5.48	17242	20385		5.48	20177.6	21198.8
5.485	18541	23785		5.485	20220.1	21816.2
5.49	20325	28901		5.49	20303.8	22868.1
5.495	23428	35953		5.495	20378.3	24357.3
5.5	27343	45548		5.5	20356.7	25780.9
5.505	33634	58637		5.505	20466.6	26513.5
5.51	42966	73282		5.51	20749.7	26229.4
5.515	55918	86046		5.515	21089.6	25188
5.52	71920	92228		5.52	21375.3	23836.6
5.525	86973	89391		5.525	22031.1	22755.5
5.53	96841	79228		5.53	23253.1	22029.5
5.535	98553	64467		5.535	24754.8	21516.1
5.54	89991	48978		5.54	25838.8	21141.2
5.545	74987	36693		5.545	26193.9	20904
5.55	59396	29901		5.55	25766.3	20817.9
5.555	45107	24240		5.555	24566.5	21008.7
5.56	35246	21341		5.56	22866.7	20857
5.565	29101	19749		5.565	21564.3	20753
5.57	24421	17977		5.57	21076.6	20817.2
5.575	21710	17432		5.575	20808.5	20648.3
5.58	19444	16132		5.58	20528.7	20595.3
5.585	17814	15117		5.585	20407.1	20717.2
5.59	17593	15431		5.59	20318.8	20936.5
5.595	16128	14730		5.595	20487.5	21169.6
5.6	15440	14421		5.6	20471.8	21087.5
5.605	15314	14491		5.605	20161.2	20753
5.61	14959	14177		5.61	20148.8	20772.2
5.615	15242	14315		5.615	20118.1	20758.3
5.62	14942	14255		5.62	20230.5	20701.3
5.625	14490	13910		5.625	20286.8	20767.5
5.63	14721	14178		5.63	20263.9	20746.3
5.635	14204	13575		5.635	20258	20853.7
5.64	14354	13684		5.64	20243	20977.5
5.645	14654	14004		5.645	20248.9	20884.1
5.65	14332	13755		5.65	20131.8	20698.6
5.655	14301	13760		5.655	20098.5	20633.1
5.66	13784	13710		5.66	20207	20485.3
5.665	13556	13446		5.665	20378.3	20910.6
5.67	13817	13457		5.67	20350.8	21029.9
5.675	13623	13312		5.675	20297.9	20825.8
5.68	13596	13221		5.68	20215.5	20702
5.685	13729	13267		5.685	20025.9	20600.6
5.69	13725	13606		5.69	20042.9	20683.4
5.695	13671	13506		5.695	20059.2	20725.8
5.7	13694	13401		5.7	20139.7	20751
5.705	13732	13644		5.705	20201.8	20876.2
5.71	13753	13660		5.71	20069.1	20670.2
5.715	13460	13455		5.715	20008.9	20398.6
5.72	13551	13507		5.72	20012.8	20533.7
5.725	13486	13325		5.725	20039.6	20719.2
5.73	13396	13234		5.73	20159.3	20721.2
5.735	13545	13320		5.735	20216.8	20795.4
5.74	13505	13433		5.74	20044.9	20694.7
5.745	13371	13257		5.745	20143.6	20675.5
5.75	13657	13505		5.75	20216.8	20696
5.755	12929	12980		5.755	20082.8	20756.3
5.76	12899	12953		5.76	20083.4	20800.7
5.765	13518	13458		5.765	20162.5	20882.1
5.77	13607	13666		5.77	20253.4	20750.3
5.775	13497	13307		5.775	20180.2	20549.6
5.78	13507	13212		5.78	20107	20672.8
5.785	13355	13299		5.785	20071.7	20813.9
5.79	13332	13481		5.79	19970.3	20770.8
5.795	13510	13590		5.795	20093.2	20810.6
5.8	13607	13544		5.8	20164.5	20751.6
5.805	13622	13187		5.805	20198.5	20586.7
5.81	13939	13331		5.81	20146.2	20603.2
5.815	13630	13491		5.815	20154.7	20721.2
5.82	13415	13284		5.82	20297.2	20743
5.825	13749	13609		5.825	20105	20668.2
5.83	13908	13870		5.83	20078.2	20632.4
5.835	13894	13608		5.835	20112.9	20702
5.84	13817	13233		5.84	20165.2	20873.5
5.845	13625	13194		5.845	20171.7	20938.4
5.85	13683	13357		5.85	20199.8	20956.3
5.855	13809	13906		5.855	20129.2	20763.6
5.86	13875	14251		5.86	19988	20497.3
5.865	14061	14223		5.865	20158	20603.2
5.87	13995	13833		5.87	20216.2	20819.2
5.875	13904	13845		5.875	20031.8	20654.9
5.88	13848	13667		5.88	20103.7	20771.5
5.885	14177	13854		5.885	20267.8	20896
5.89	14544	14363		5.89	20135.7	20645.6
5.895	14196	14383		5.895	20195.2	20642.3
5.9	13997	13934		5.9	20204.4	20629.7
5.905	14023	13863		5.905	20179.5	20609.2
5.91	14001	13918		5.91	20057.3	20626.4
5.915	14073	14077		5.915	20032.4	20757.6
5.92	14109	14006		5.92	20133.1	20827.8
5.925	14123	14060		5.925	20141.6	20708.6
5.93	14201	14262		5.93	20070.4	20565.5
5.935	14700	14605		5.935	20014.8	20617.2
5.94	14647	14440		5.94	20084.1	20852.3
5.945	14473	14071		5.945	20169.7	20851.7
5.95	14715	14400		5.95	20030.5	20617.2
5.955	14535	14229		5.955	20058.6	20624.4
5.96	14094	14125		5.96	20243.6	20755.6
5.965	14172	14505		5.965	20238.4	20593.3
5.97	14631	15136		5.97	20350.8	20770.8
5.975	14878	15037		5.975	20350.2	20979.5
5.98	14674	14629		5.98	20144.2	20888.8
5.985	14581	14328		5.985	20090	20860.9
5.99	14705	14376		5.99	20184.8	20820.5
5.995	14950	14563		5.995	20169.1	20774.2
6	14860	14446		6	20124	20790.7
6.005	14771	14569		6.005	20089.3	20787.4
6.01	14795	14930		6.01	20184.8	21122.6
6.015	14766	14991		6.015	20254.7	20998.1
6.02	14857	14883		6.02	20309	20915.9
6.025	15015	14530		6.025	20175.6	20842.4
6.03	15379	15201		6.03	20173.7	20806.6
6.035	15278	15334		6.035	20337.1	21104.1
6.04	15217	15205		6.04	20307	21025.2
6.045	15224	14951		6.045	20220.7	20855.6
6.05	15283	15023		6.05	20281.5	21008
6.055	15403	14982		6.055	20357.4	21045.8
6.06	15270	14911		6.06	20334.5	21027.2
6.065	15273	14917		6.065	20440.4	21121.3
6.07	15398	14991		6.07	20399.2	20862.3
6.075	15156	14899		6.075	20330.6	20660.2
6.08	15397	15096		6.08	20537.8	21116.6
6.085	15804	15569		6.085	20631.3	21314
6.09	15487	15347		6.09	20633.9	21467.7
6.095	16026	15801		6.095	20613.7	21318.7
6.1	16157	16103		6.1	20546.3	21308.7
6.105	15857	15996		6.105	20577.7	21447.9
6.11	15912	16228		6.11	20575.8	21373.7
6.115	16226	16139		6.115	20572.5	21267
6.12	16247	16112		6.12	20705.9	21363.1
6.125	16379	16230		6.125	20697.4	21386.3
6.13	16278	16092		6.13	20724.2	21476.3
6.135	17003	16990		6.135	20574.4	21400.8
6.14	17221	17267		6.14	20523.4	21063.6
6.145	17024	16938		6.145	20856.9	21394.9
6.15	17491	17182		6.15	20815.7	21638
6.155	17297	16956		6.155	20912.5	21842
6.16	17253	17212		6.16	20989	21822.8
6.165	17603	17707		6.165	21058.3	21846.7
6.17	17374	17067		6.17	21018.4	21918.9
6.175	17590	17438		6.175	21125.6	21950.7
6.18	17865	17442		6.18	21340.7	22014.2
6.185	17813	17237		6.185	21269.4	22126.9
6.19	18003	17799		6.19	21160.9	22051.3
6.195	18198	18116		6.195	21319.1	21927.5
6.2	18401	18011		6.2	21351.2	21944
6.205	18603	18105		6.205	21340.7	22254.1
6.21	18709	18137		6.21	21495	22448.8
6.215	19239	18763		6.215	21485.2	22456.8
6.22	19607	18957		6.22	21520.5	22467.4
6.225	19598	18781		6.225	21594.4	22425
6.23	19879	19276		6.23	21681.3	22508.4
6.235	19871	19425		6.235	21809.5	22638.3
6.24	20227	19616		6.24	21877.5	22909.9
6.245	20708	19872		6.245	21878.8	23051.6
6.25	20602	20070		6.25	21869	22913.2
6.255	21227	20933		6.255	21829.1	22919.8
6.26	21327	20953		6.26	22100.4	23326.5
6.265	21482	20772		6.265	22213.5	23463
6.27	22376	21496		6.27	22259.3	23431.2
6.275	22860	21727		6.275	22348.2	23690.2
6.28	23216	21826		6.28	22450.2	23989.6
6.285	23886	22786		6.285	22602.5	24138.7
6.29	24948	24017		6.29	22662	24297
6.295	25890	25006		6.295	22853.6	24841.5
6.3	26746	25839		6.3	23087.7	25378.1
6.305	27699	26310		6.305	23253.1	26018
6.31	28975	27009		6.31	23362.2	26843.4
6.315	30936	28811		6.315	23598.9	28607.5
6.32	32371	30305		6.32	23976.8	31177.8
6.325	34214	32102		6.325	24516.2	35520.1
6.33	36988	34653		6.33	24934.6	42919.6
6.335	39863	37265		6.335	25442	55070.1
6.34	43679	41184		6.34	26264.5	73817.8
6.345	49230	46643		6.345	27260.2	97045
6.35	57273	53929		6.35	28614.9	118797
6.355	69258	64627		6.355	30612.9	131561
6.36	87391	79462		6.36	33773.4	131151
6.365	117188	101025		6.365	38918.1	117564
6.37	170058	135905		6.37	47781.7	96039.4
6.375	263841	195714		6.375	61852.1	74341.1
6.38	415447	299833		6.38	81646.6	57329
6.385	616754	460550		6.385	105013	46003.2
6.39	814411	658438		6.39	126326	39098.6
6.395	933511	830357		6.395	139328	35097.5
6.4	933384	914942		6.4	139374	32323.8
6.405	815519	881913		6.405	126150	30160.3
6.41	617324	737326		6.41	104112	28979.2
6.415	413021	537955		6.415	80312.8	28328
6.42	257168	355318		6.42	60791	27802.7
6.425	162280	226758		6.425	47346.9	27417.8
6.43	110664	150709		6.43	39063.3	27180
6.435	81846	106761		6.435	34353.3	27118.4
6.44	65161	81401		6.44	31607.3	27089.2
6.445	54802	65684		6.445	29801.5	27172
6.45	48206	55876		6.45	28669.1	27394.6
6.455	43312	48591		6.455	27902.2	27247.5
6.46	39363	43309		6.46	27472	27192.6
6.465	36666	39795		6.465	27064.7	26950.1
6.47	34426	36893		6.47	26996.1	26627.5
6.475	32124	34437		6.475	27041.2	26149.9
6.48	30737	32462		6.48	27045.1	25759
6.485	29362	30651		6.485	27203.3	25680.9
6.49	28072	29505		6.49	27258.2	25494.7
6.495	27312	28269		6.495	27377.9	25613.3
6.5	26158	26800		6.5	27200.7	25392
6.505	25251	25861		6.505	26834.6	25177.4
6.51	24917	25509		6.51	26390	25126.4
6.515	24158	24576		6.515	26020.6	25070.8
6.52	23740	24085		6.52	25721.8	25207.9
6.525	23550	23736		6.525	25508	25317.2
6.53	22852	23153		6.53	25189	25143.6
6.535	22299	22532		6.535	25040.6	25183.4
6.54	21755	22048		6.54	25012.4	25283.4
6.545	21432	21794		6.545	24788.8	25219.1
6.55	21306	21559		6.55	24758.8	25255.6
6.555	20735	21076		6.555	24794.1	25294.7
6.56	20567	20973		6.56	24771.2	25333.1
6.565	20411	20814		6.565	24794.1	25175.4
6.57	19862	19922		6.57	24775.1	25136.3
6.575	19591	19516		6.575	24801.3	25237.7
6.58	19078	18990		6.58	24914.4	25468.2
6.585	18591	18536		6.585	25023.6	25704
6.59	18302	18031		6.59	25068.7	25676.2
6.595	17422	17185		6.595	24984.3	25731.9
6.6	16905	16526		6.6	25071.3	25841.8
6.605	16160	15958		6.605	25107.9	25751.7
6.61	15007	15095		6.61	25182.4	25779.6
6.615	13333	13004		6.615	25275.9	25994.9
6.62	11923	11558		6.62	25297.5	26163.8
6.625	10716	10547		6.625	25255.7	26214.1
6.63	10146	10212		6.63	25278.5	26211.5
6.635	9144	8875		6.635	25340.6	26213.5
6.64	8137	7776		6.64	25377.3	26175
6.645	7273	7206		6.645	25520.4	26351.9
6.65	6293	6108		6.65	25619.2	26516.9
6.655	5385	5204		6.655	25727	26661.9
6.66	4060	3907		6.66	25714	26570.5
6.665	3228	3128		6.665	25782	26589.1
6.67	2572	2625		6.67	25993.8	26866
6.675	1704	1616		6.675	26181.4	27064
6.68	773	740		6.68	26157.2	26924.3
6.685	0	0		6.685	26174.9	26892.5
6.69	0	0		6.69	26266.4	27003.1
6.695	0	0		6.695	26346.8	27142.2
6.7	0	0		6.7	26439	27399.2

## Sheet: Supp.Fig. 2
(a) Butterfly							(b) Linear							(c) Cycles
1st run		2nd run		3rd run			1st run		2nd run		3rd run			1st run		2nd run		3rd run
ηWE / V	IDC / A cm-2	ηWE / V	IDC / A cm-2	ηWE / V	IDC / A cm-2		ηWE / V	IDC / A cm-2	ηWE / V	IDC / A cm-2	ηWE / V	IDC / A cm-2		ηWE / V	IDC / A cm-2	ηWE / V	IDC / A cm-2	ηWE / V	IDC / A cm-2
-2.17977e-05	1.80036e-06	-4.80649e-06	-1.98487e-06	-1.05096e-06	-2.01087e-06		-0.274183	-0.0396084	-0.261199	-0.0418858	-0.260442	-0.0420183		-3.12813e-05	1.78518e-06	0.0145782	0.00182252	0.0145892	0.00182039
-0.0142135	-0.00189902	-0.0137043	-0.0019884	-0.0137476	-0.00198052		-0.259743	-0.0377573	-0.250315	-0.0394091	-0.249776	-0.0395033		0.0145895	0.00182185	0.0299673	0.00350793	0.0299559	0.00350926
0.014714	0.00179839	0.0144247	0.00185057	0.0144511	0.00184562		-0.244847	-0.0359858	-0.236981	-0.0373664	-0.235589	-0.0376092		0.0300991	0.00348562	0.0463744	0.00501413	0.0463052	0.00502695
-0.0281145	-0.00384612	-0.0273018	-0.00398777	-0.0273188	-0.003986		-0.229772	-0.0342461	-0.222686	-0.0354908	-0.222111	-0.0355893		0.0467652	0.0049465	0.064248	0.00626402	0.0640689	0.00629508
0.0303865	0.00343401	0.0299513	0.00351156	0.0299516	0.00351191		-0.214776	-0.032486	-0.207833	-0.0337045	-0.20784	-0.0337026		0.065129	0.00610953	0.0921905	0.00574544	0.0904067	0.00606027
-0.0417719	-0.00583435	-0.040524	-0.00605394	-0.0405021	-0.00605558		-0.200037	-0.030688	-0.193449	-0.0318434	-0.19259	-0.0319929		0.099812	0.00441135	0.131943	0.00315945	0.13181	0.00318214
0.047305	0.00485139	0.0467088	0.00495604	0.0466108	0.00497425		-0.185232	-0.0289007	-0.178624	-0.0300591	-0.178974	-0.0299983		0.132027	0.00314454	0.155094	0.00348192	0.154949	0.00350719
-0.0550182	-0.00789644	-0.0534518	-0.0081701	-0.0534214	-0.00817515		-0.171943	-0.0268467	-0.165125	-0.0280418	-0.165284	-0.0280126		0.155195	0.00346431	0.17853	0.00375638	0.178394	0.00377988
0.0663294	0.00589837	0.0654072	0.00605973	0.0650796	0.00611718		-0.158577	-0.0248081	-0.152114	-0.0259397	-0.15186	-0.025986		0.178621	0.00373949	0.201854	0.00405288	0.20175	0.00407153
-0.0679991	-0.0100027	-0.0661472	-0.0103265	-0.0661002	-0.0103354		-0.145503	-0.0227167	-0.139578	-0.0237566	-0.139141	-0.0238329		0.201878	0.00404828	0.22486	0.0044035	0.22476	0.00441942
0.10891	0.00281593	0.105434	0.00342445	0.102138	0.00400206		-0.132669	-0.0205838	-0.126844	-0.0216047	-0.12661	-0.0216469		0.224854	0.00440442	0.247529	0.00481185	0.247464	0.00482112
-0.0767026	-0.0128595	-0.0747157	-0.0132069	-0.0749996	-0.0131587		-0.119968	-0.0184282	-0.114853	-0.0193242	-0.114156	-0.0194471		0.247515	0.00481334	0.269939	0.00526447	0.269876	0.00527519
0.133022	0.00296918	0.13242	0.0030758	0.132256	0.00310412		-0.107314	-0.0162578	-0.10247	-0.0171064	-0.101947	-0.0171981		0.269953	0.00526274	0.292113	0.00576109	0.292062	0.0057686
-0.0878296	-0.015291	-0.0855861	-0.0156848	-0.0856649	-0.0156712		-0.0947104	-0.0140848	-0.0904062	-0.0148406	-0.0899712	-0.0149153		0.292171	0.00575006	0.314096	0.00628973	0.314055	0.00629636
0.155976	0.00332801	0.155359	0.00343593	0.155182	0.00346713		-0.082029	-0.0119244	-0.0782577	-0.0125859	-0.0777858	-0.0126689		0.314172	0.00627543	0.335756	0.00687615	0.335702	0.00688435
-0.0990631	-0.0177046	-0.0968865	-0.0180861	-0.0968659	-0.018089		-0.069215	-0.00978982	-0.0658875	-0.0103721	-0.0654664	-0.0104463		0.335907	0.00684879	0.357072	0.00752003	0.357039	0.00752537
0.17917	0.00364442	0.178551	0.00375259	0.178427	0.00377415		-0.0561534	-0.0076973	-0.0533549	-0.00818757	-0.0529886	-0.00825243		0.357269	0.00748525	0.378183	0.0082014	0.378124	0.00821292
-0.110451	-0.0200973	-0.108191	-0.0204924	-0.108184	-0.0204928		-0.0427655	-0.00566037	-0.040555	-0.00604796	-0.0402434	-0.00610323		0.378352	0.00817017	0.398786	0.00897354	0.398804	0.00896971
0.202402	0.00395814	0.201767	0.00406834	0.201668	0.00408449		-0.028999	-0.00369054	-0.0274338	-0.00396367	-0.0272509	-0.00399728		0.398999	0.00893529	0.41899	0.0098127	0.41895	0.00981936
-0.12166	-0.0225145	-0.119627	-0.0228704	-0.119683	-0.0228602		-0.0147992	-0.00179712	-0.0139939	-0.00193774	-0.0138722	-0.00195909		0.419209	0.00977231	0.438592	0.0107653	0.438557	0.0107703
0.225408	0.0043062	0.224712	0.00442717	0.224638	0.00444255		-6.20059e-05	8.27522e-06	-5.7619e-05	5.76529e-06	-5.30228e-05	5.72944e-06		0.438883	0.0107137	0.418503	0.00989786	0.418478	0.00990237
-0.132962	-0.0249174	-0.130975	-0.0252654	-0.130944	-0.0252694		0.0153094	0.00169459	0.0144372	0.00184795	0.014289	0.00187366		0.418832	0.00983943	0.398116	0.00909003	0.398059	0.0091001
0.248136	0.0047051	0.247364	0.00484145	0.247271	0.00485671		0.0316621	0.00321096	0.0296948	0.00355656	0.0293505	0.00361675		0.398378	0.00904254	0.377488	0.00832307	0.377426	0.00833375
-0.144575	-0.0272619	-0.142485	-0.0276278	-0.142681	-0.0275963		0.0495975	0.00444961	0.0459784	0.00508285	0.0453407	0.00519624		0.377737	0.00828014	0.356526	0.00761687	0.356479	0.00762591
0.270567	0.00515444	0.269706	0.00530447	0.269642	0.00531676		0.0704277	0.0051796	0.063891	0.00632523	0.0627404	0.00652823		0.356738	0.00757921	0.335193	0.00697337	0.335156	0.00697991
-0.156533	-0.0295485	-0.154652	-0.0298778	-0.155273	-0.0297702		0.10961	0.00269261	0.0942043	0.00539352	0.0850937	0.00699147		0.335389	0.00693846	0.313656	0.00636311	0.313617	0.00637322
0.292731	0.00565197	0.291791	0.00581672	0.291765	0.00582121		0.133612	0.00286686	0.132869	0.00299751	0.132707	0.00302562		0.313886	0.00632801	0.291795	0.00581502	0.291814	0.00581263
-0.169721	-0.0316203	-0.168138	-0.031897	-0.168546	-0.0318259		0.156969	0.00315448	0.156202	0.00328864	0.156025	0.00331981		0.291935	0.00579291	0.269446	0.00535208	0.26944	0.00535199
0.314664	0.00618899	0.313676	0.00636308	0.313634	0.00637052		0.180316	0.00344247	0.179585	0.00357195	0.179406	0.00360374		0.269618	0.00532221	0.247066	0.00489365	0.247052	0.00489475
-0.183618	-0.0335676	-0.181824	-0.0338819	-0.182359	-0.0337851		0.203475	0.00376926	0.202827	0.00388359	0.202634	0.00391583		0.247234	0.00486129	0.224571	0.00445318	0.22455	0.00445708
0.336377	0.00676642	0.335332	0.00694935	0.335246	0.00696434		0.226402	0.00413236	0.22581	0.00423514	0.225647	0.00426622		0.224773	0.00441771	0.201924	0.00404043	0.201888	0.00404741
-0.196978	-0.0356053	-0.196705	-0.0356555	-0.196671	-0.03566		0.249072	0.00454135	0.248541	0.00463341	0.248385	0.00466368		0.202104	0.00400893	0.179234	0.00363284	0.17918	0.0036421
0.357689	0.00741174	0.356505	0.00761891	0.356477	0.00762512		0.271487	0.00499225	0.27101	0.00507791	0.270845	0.00510594		0.179432	0.00359872	0.156345	0.00326336	0.156266	0.00327623
-0.212493	-0.0372756	-0.211562	-0.0374401	-0.211455	-0.0374572		0.293682	0.00548558	0.293251	0.00556011	0.29311	0.00558637		0.156538	0.00322766	0.132903	0.00299042	0.13283	0.00300352
0.3784	0.00816381	0.377067	0.00839565	0.377106	0.00839114		0.315565	0.00603083	0.315259	0.00608396	0.315157	0.00610422		0.133209	0.0029369	0.109137	0.00277508	0.109108	0.00278079
-0.228013	-0.0389376	-0.226498	-0.0392024	-0.226267	-0.0392427		0.337202	0.00662191	0.337015	0.00665362	0.336912	0.00667394		0.109356	0.00273752	0.0862766	0.00240224	0.0862622	0.00240346
0.398797	0.00897196	0.397283	0.00923642	0.397139	0.00925885		0.358531	0.0072638	0.358386	0.00729004	0.358303	0.00730321		0.0864442	0.00237224	0.0568853	0.00317187	0.0568989	0.00316989
-0.243433	-0.0406175	-0.24154	-0.040948	-0.242201	-0.0408317		0.379593	0.0079545	0.379598	0.00795297	0.379548	0.00796362		0.0575465	0.00305684	0.0293521	0.00361639	0.0293813	0.00361104
0.417021	0.0101576	0.416663	0.0102208	0.416424	0.0102611		0.400255	0.00871585	0.400461	0.00868009	0.400417	0.0086867		0.0294113	0.00360553	0.014505	0.00183597	0.0145176	0.00183415
-0.258024	-0.0424425	-0.258465	-0.0423645	-0.257847	-0.0424718		0.420626	0.00952459	0.42106	0.00945018	0.42098	0.00946334		0.01455	0.00182754	-1.30025e-05	-1.6556e-06	-1.49633e-05	-1.64263e-07
0.435716	0.0112729	0.435321	0.0113412	0.434793	0.0114336		0.440532	0.0104242	0.441261	0.0102968	0.4412	0.0103088		-7.73516e-06	-7.72394e-07	-0.0141501	-0.00190984	-0.0142017	-0.00190121
														-0.0141849	-0.00190357	-0.0279613	-0.00387268	-0.0280501	-0.00385779
														-0.0279975	-0.0038654	-0.0415078	-0.0058811	-0.0416283	-0.0058596
														-0.0415277	-0.005878	-0.0548274	-0.00792957	-0.0549952	-0.00789872
														-0.0548031	-0.00793327	-0.0679492	-0.0100113	-0.0681914	-0.00996924
														-0.0678936	-0.0100205	-0.0810555	-0.0120952	-0.0812651	-0.0120593
														-0.0808581	-0.0121302	-0.0940166	-0.014206	-0.0942826	-0.0141593
														-0.0937784	-0.0142491	-0.106831	-0.016341	-0.107204	-0.0162773
														-0.106444	-0.0164107	-0.119675	-0.0184798	-0.120186	-0.0183881
														-0.119423	-0.0185235	-0.132714	-0.0205758	-0.133152	-0.020499
														-0.132372	-0.0206363	-0.145706	-0.0226817	-0.146277	-0.0225816
														-0.145343	-0.0227456	-0.159001	-0.0247345	-0.159555	-0.0246368
														-0.158547	-0.024812	-0.172308	-0.026782	-0.173211	-0.0266266
														-0.17207	-0.0268242	-0.186647	-0.0286525	-0.187122	-0.0285682
														-0.186044	-0.0287581	-0.200905	-0.0305363	-0.201409	-0.0304482
														-0.200043	-0.0306875	-0.215462	-0.0323676	-0.215992	-0.0322725
														-0.214338	-0.0325637	-0.230104	-0.0341875	-0.230894	-0.034051
														-0.229473	-0.0342985	-0.245226	-0.0359189	-0.245879	-0.0358069
														-0.244716	-0.03601	-0.260363	-0.0376478	-0.260797	-0.0375714
														-0.259708	-0.037763	-0.275109	-0.0394471	-0.276052	-0.0392826
														-0.275004	-0.0394658	-0.259934	-0.0377224	-0.260277	-0.0376638
														-0.259037	-0.0378817	-0.244137	-0.0361097	-0.244638	-0.0360216
														-0.24388	-0.0361549	-0.228666	-0.0344421	-0.229294	-0.03433
														-0.228455	-0.0344773	-0.213589	-0.0326944	-0.214062	-0.0326125
														-0.212788	-0.0328358	-0.198855	-0.030896	-0.199192	-0.030836
														-0.198124	-0.0310239	-0.183949	-0.0291264	-0.18448	-0.0290333
														-0.183491	-0.0292047	-0.169986	-0.0271899	-0.170597	-0.0270835
														-0.16957	-0.0272629	-0.156468	-0.0251764	-0.156942	-0.0250952
														-0.155838	-0.0252889	-0.143416	-0.0230833	-0.143748	-0.0230242
														-0.142741	-0.0232017	-0.130574	-0.0209522	-0.130976	-0.0208809
														-0.129818	-0.0210844	-0.118043	-0.0187664	-0.118446	-0.0186945
														-0.117592	-0.0188447	-0.105646	-0.016549	-0.105999	-0.0164873
														-0.105248	-0.0166202	-0.0931885	-0.0143524	-0.0935214	-0.014293
														-0.0929584	-0.0143908	-0.0807992	-0.0121416	-0.0810778	-0.0120914
														-0.080478	-0.012197	-0.0680726	-0.00998906	-0.0683591	-0.00993852
														-0.0677969	-0.0100382	-0.0550778	-0.00788461	-0.0553285	-0.00784123
														-0.0548511	-0.00792528	-0.0417555	-0.0058382	-0.0419401	-0.00580473
														-0.04156	-0.00587162	-0.0281081	-0.00384586	-0.0282202	-0.00382621
														-0.027989	-0.00386809	-0.0142289	-0.00189645	-0.0142701	-0.00188938
														-0.0141814	-0.00190619	-5.47988e-05	5.46561e-06	-5.00248e-05	5.94955e-06
														-5.46764e-05	5.84839e-06

## Sheet: Supp.Fig. 3
pristine				with metallic Fe particles
f / Hz	Zreal / Ohm	-Zimag / Ohm		f / Hz	Zreal / Ohm	-Zimag / Ohm
1000000	31.824	-11.028		1000000	37.123	-10.655
588240	31.782	-7.2817		588240	37.201	-7.1036
346020	31.694	-4.2104		346020	37.215	-4.056
203540	31.685	-2.3684		203540	37.275	-2.2123
119730	31.736	-1.1727		119730	37.397	-0.98967
70430	31.891	-0.44326		70430	37.604	-0.24449
41429	32.124	0.05092		41429	37.941	0.18284
24370	32.344	0.34022		24370	38.248	0.36121
14335	32.674	0.46852		14335	38.5	0.34211
8432.6	32.873	0.45574		8432.6	38.665	0.26
4960.3	33.032	0.43118		4960.3	38.65	0.19387
2917.8	33.146	0.44822		2917.8	38.7	0.19826
1716.4	33.287	0.53801		1716.4	38.707	0.22317
1009.6	33.331	0.69837		1009.6	38.732	0.29924
593.9	33.418	0.9656		593.9	38.792	0.40202
349.35	33.594	1.3568		349.35	38.948	0.6271
205.5	33.794	2.1707		205.5	38.965	0.85126
120.88	34.099	3.3776		120.88	39.064	1.2907
71.108	34.592	5.2114		71.108	39.466	2.0222
41.828	35.464	8.1866		41.828	39.725	2.8404
24.605	37.116	12.984		24.605	40.5	4.3864
14.473	40.999	19.855		14.473	41.874	6.4476
8.5138	48.518	29.007		8.5138	44.277	9.2176
5.0081	62.242	38.283		5.0081	48.665	11.875
2.946	81.705	41.772		2.946	54.546	12.958
1.7329	101.86	37.926		1.7329	60.287	11.728
1.0194	112.55	31.53		1.0194	64.37	9.1001
0.59962	123.11	22.337		0.59962	67.146	6.8066
0.35272	127.38	18.034		0.35272	67.7	5.0537
0.20748	131.64	13.136		0.20748	68.05	4.2038
0.12205	130.73	13.67		0.12205	68.603	3.795
0.07179	134.01	15.443		0.07179	68.814	5.1226
0.04223	140.09	18.832		0.04223	69.502	7.7205
0.02484	150.33	22.143		0.02484	70.529	12.238
0.01461	161.22	19.879		0.01461	72.537	19.45
0.0086	171.27	15.117
0.00506	178.27	9.2856
0.00297	184.91	5.8143

## Sheet: Supp.Fig. 5
(b)			(c)			(d)
ηWE / V	IDC / A cm-2		ηWE / V	IDC / A cm-2		ηWE / V	IDC / A cm-2
-1.9824e-05	7.41427e-07		-3.11604e-05	1.7715e-06		-4.35598e-05	2.50642e-06
0.00330156	0.000114558		0.0029435	0.000174874		0.00282613	0.000192717
0.00660776	0.000230474		0.00595821	0.000340372		0.00573847	0.000378094
0.00992225	0.000346768		0.00902372	0.000499783		0.00867313	0.000558631
0.0132468	0.000460749		0.0121146	0.000651894		0.0116315	0.000733673
0.0166008	0.000570804		0.0152549	0.00079858		0.0146252	0.000903738
0.0199807	0.000675094		0.0184272	0.000938231		0.0176482	0.00106811
0.0233962	0.000772946		0.0216425	0.00107016		0.0207216	0.00122502
0.0268647	0.000863654		0.0249172	0.00119244		0.0238436	0.00137386
0.0303674	0.000945539		0.028249	0.00130417		0.0270249	0.00151266
0.0339322	0.00101955		0.0316618	0.00140407		0.0302688	0.00163976
0.0375322	0.00108742		0.0351567	0.0014905		0.0335958	0.00175292
0.0411442	0.00115317		0.0387371	0.00156051		0.0370188	0.00184982
0.044762	0.0012171		0.0424397	0.00161087		0.040567	0.0019266
0.0483965	0.00127925		0.0462738	0.00163884		0.0442578	0.00197783
0.0520265	0.00134118		0.0502425	0.00164322		0.0481338	0.00199852
0.0556416	0.00140613		0.0543904	0.00161901		0.0522081	0.00198651
0.0592584	0.00147233		0.0582731	0.00163817		0.0564955	0.00193803
0.0628838	0.00153601		0.0618159	0.0017166		0.0608584	0.00187598
0.0665179	0.00159769		0.0653299	0.00179772		0.0645127	0.00193442
0.0701583	0.00165708		0.0688528	0.00187826		0.0680984	0.00200466
0.0738186	0.00171469		0.0723895	0.00195717		0.0716175	0.00208637
0.0774843	0.00177178		0.0759348	0.00203318		0.075088	0.00217564
0.0811554	0.00182797		0.0794973	0.00210735		0.078562	0.00226358
0.0848274	0.00188276		0.083067	0.00217969		0.0820615	0.00234906
0.0885102	0.00193568		0.0866445	0.00225066		0.0855747	0.00243151
0.0922048	0.00198766		0.0902368	0.00232033		0.0890955	0.00251191
0.0958998	0.00203842		0.0938263	0.00238921		0.0926326	0.00259055
0.0996065	0.00208859		0.0974271	0.00245697		0.0961709	0.00266778
0.10331	0.00213784		0.101029	0.00252374		0.0997209	0.00274359
0.107016	0.0021865		0.104631	0.00259017		0.103276	0.00281857
0.110738	0.00223465		0.108237	0.00265617		0.106835	0.00289326
0.11444	0.00228287		0.11185	0.00272146		0.1104	0.00296659
0.118163	0.00233055		0.115468	0.00278663		0.113968	0.00303945
0.121871	0.00237897		0.119083	0.00285133		0.117536	0.00311156
0.125582	0.00242763		0.122703	0.00291602		0.121112	0.00318344
0.129294	0.00247667		0.12631	0.00298022		0.124692	0.00325496
0.133009	0.00252562		0.129925	0.00304603		0.128262	0.00332648
0.136713	0.0025749		0.133537	0.00311176		0.131836	0.00339921
0.140422	0.00262491		0.137145	0.0031774		0.135388	0.00347362
0.144116	0.00267584		0.140755	0.00324398		0.138944	0.0035488
0.14781	0.00272697		0.144354	0.00331046		0.1425	0.00362344
0.151507	0.00277888		0.147954	0.00337814		0.146059	0.0036983
0.155192	0.00283226		0.151553	0.00344609		0.149612	0.00377329
0.158869	0.00288626		0.155141	0.00351525		0.153165	0.00385006
0.162547	0.00294142		0.158728	0.00358542		0.156698	0.00392735
0.166207	0.00299815		0.162298	0.00365676		0.160232	0.00400651
0.169858	0.00305542		0.165883	0.00372866		0.163756	0.00408667
0.173511	0.0031149		0.169448	0.00380105		0.167274	0.00416757
0.177152	0.00317587		0.173011	0.00387479		0.170796	0.00424904
0.180781	0.00323801		0.176568	0.00394916		0.174298	0.00433105
0.184424	0.0033028		0.180148	0.00402582		0.177842	0.00441454
0.188039	0.0033692		0.183692	0.00410342		0.181351	0.00449866
0.19161	0.00343672		0.187193	0.00418152		0.184829	0.00458262
0.195199	0.00350679		0.190722	0.00426186		0.188315	0.00466877
0.198783	0.00357882		0.194246	0.00434358		0.191807	0.00475597
0.202351	0.00365294		0.19777	0.00442652		0.195293	0.00484475
0.205904	0.003729		0.201271	0.00451159		0.198775	0.00493456
0.209449	0.00380783		0.204766	0.00459808		0.202226	0.00502552
0.212973	0.00388787		0.208243	0.00468572		0.205687	0.00511841
0.21646	0.00396932		0.211685	0.00477464		0.209107	0.00521188
0.219972	0.00405328		0.215153	0.00486586		0.212546	0.00530682
0.223472	0.00413833		0.218617	0.00495843		0.215975	0.00540382
0.226969	0.0042255		0.22207	0.00505162		0.219395	0.00550362
0.230453	0.00431329		0.225506	0.00514777		0.222813	0.00560332
0.233934	0.00440199		0.228939	0.00524448		0.226227	0.00570439
0.237373	0.00449102		0.23234	0.00534118		0.229587	0.00580698
0.240845	0.00458022		0.235751	0.00544057		0.232975	0.00591083
0.24432	0.00467052		0.239168	0.00554176		0.236361	0.00601533
0.247802	0.00476051		0.242572	0.00564233		0.239748	0.00612119
0.251271	0.00484984		0.24599	0.00574241		0.24312	0.00622694
0.254753	0.0049381		0.249398	0.00584392		0.246488	0.00633386
0.258226	0.00502642		0.252799	0.0059452		0.249859	0.00644149
0.261687	0.00511279		0.256184	0.00604435		0.253199	0.0065476
0.265187	0.00520026		0.259597	0.00614374		0.256573	0.00665552
0.268663	0.00528751		0.263025	0.00624246		0.259952	0.00676179
0.272152	0.00537495		0.266442	0.00634027		0.263325	0.00686735
0.275644	0.00546296		0.269879	0.00643778		0.266714	0.00697224
0.27911	0.00555394		0.273305	0.00653435		0.27009	0.0070762
0.282589	0.00564415		0.276742	0.00663026		0.273481	0.00717925
0.286008	0.00573636		0.280148	0.00672455		0.276868	0.00728046
0.289449	0.0058306		0.283593	0.00682086		0.280271	0.00738123
0.292886	0.00592882		0.287028	0.00691671		0.283687	0.00747991
0.296302	0.00602792		0.290453	0.00701534		0.287109	0.0075791
0.2997	0.00613075		0.29388	0.00711301		0.290527	0.00767859
0.303085	0.0062357		0.297285	0.00721387		0.293951	0.00777852
0.306423	0.00634265		0.30065	0.00731558		0.297315	0.00787828
0.309789	0.00645234		0.304051	0.00742026		0.300733	0.00797975
0.313114	0.00656596		0.307418	0.00752732		0.304128	0.00808325
0.31644	0.00668131		0.310782	0.00763615		0.307501	0.00818822
0.319742	0.00679933		0.31413	0.00774712		0.310886	0.00829558
0.323033	0.00691987		0.317457	0.0078609		0.314245	0.008404
0.326311	0.00704386		0.320784	0.00797651		0.317595	0.00851546
0.329532	0.00716896		0.324042	0.00809492		0.320898	0.00862733
0.332776	0.00729733		0.32734	0.00821613		0.324222	0.00874225
0.33601	0.00742958		0.330616	0.00833958		0.327527	0.00886009
0.339213	0.00756485		0.333864	0.00846695		0.330831	0.00897982
0.342412	0.00770151		0.33711	0.00859679		0.334109	0.00910204
0.34558	0.00784169		0.340326	0.00872749		0.337384	0.00922654
0.348711	0.00798397		0.343502	0.00886301		0.340604	0.00935243
0.351855	0.00812807		0.346694	0.00899947		0.343844	0.00948183

## Sheet: Supp.Fig. 6
	(a)				(b)
time from first exsolution / s	d (XRD) / nm	d (XRD) outlier / nm	d (SEM) /nm	d (SEM) Stddev /nm	2Θ / °	2Θ outlier / °
0	--	6.19407			--	4.78672
540	6.52444	--			4.32788	--
780	6.42595	--			4.32653	--
800	6.61838	--			4.32675	--
820	6.51132	--			4.32715	--
840	6.57288	--			4.32759	--
860	6.66498	--			4.32786	--
880	6.53279	--			4.32709	--
900	6.7239	--			4.32756	--
920	6.76311	--			4.32722	--
940	6.63915	--			4.32723	--
960	6.96868	--			4.34558	--
980	7.13425	--			4.34278	--
1000	7.14685	--			4.33804	--
1020	7.19077	--			4.33849	--
1040	7.1728	--			4.33852	--
1060	7.21126	--			4.33881	--
1080	7.21791	--			4.33898	--
1100	7.26067	--			4.33888	--
1120	7.27138	--			4.33841	--
1140	7.26275	--			4.33842	--
1160	7.31573	--			4.33849	--
1180	7.36234	--			4.33844	--
1200	10.6001	--			4.33672	--
1220	--	7.67422			--	4.18342
1240	--	8.13134			--	4.18547
1260	--	8.37167			--	4.18619
1290	--	8.45105			--	4.18681
1320	--	8.55471			--	4.18612
2520	15.4065	--			4.33648	--
2580	15.0272	--			4.33878	--
2640	15.1325	--			4.33829	--
2700	14.9973	--			4.3382	--
2760	15.4677	--			4.33709	--
2820	15.6793	--			4.3352	--
2880	15.6175	--			4.33557	--
2940	15.0748	--			4.33522	--
3000	14.4993	--			4.33436	--
3060	14.5351	--			4.33382	--
3120	14.3585	--			4.33376	--
3180	14.3599	--			4.33361	--
3240	14.1887	--			4.3333	--
3300	14.2265	--			4.33334	--
3360	13.8317	--			4.33378	--
3420	13.7944	--			4.33342	--
3480	13.5547	--			4.33347	--
3540	13.1974	--			4.33267	--
3600	13.3947	--			4.3328	--
3660	13.0285	--			4.33285	--
3720	12.9253	--			4.33368	--
3780	12.458	--			4.33258	--
3840	12.3786	--			4.33227	--
3900	12.105	--			4.33165	--
3960	10.8171	--			4.33215	--
4020	10.444	--			4.33248	--
4080	10.1153	--			4.33231	--
4140	8.85401	--			4.33584	--
4200	8.66792	--			4.33656	--
4230	8.67856	--			4.33661	--
4260	8.64172	--			4.33742	--
4320	8.56994	--			4.33868	--
4380	8.63978	--			4.3387	--
4440	8.62917	--			4.33843	--
4500	8.85937	--			4.33612	--
4560	8.92853	--			4.33608	--
4620	9.01247	--			4.33631	--
4680	9.27416	--			4.33511	--
4740	9.46889	--			4.33513	--
4800	9.57559	--			4.33531	--
5040	10.142	--			4.33365	--
5100	10.4128	--			4.33288	--
5160	10.4047	--			4.33314	--
5520	16.419	--			4.33507	--
5580	16.2908	--			4.33464	--
6360	16.7972	--			4.33834	--
7920	15.6679	--			4.34072	--
8100	17.6369	--			4.33892	--
10440	17.9474	--			4.33903	--
10500	17.9705	--			4.33858	--
10620	18.1643	--			4.33886	--
10920	19.1691	--			4.33954	--
11100	19.133	--			4.33956	--
11220	19.1692	--			4.33922	--
11460	19.0218	--			4.33961	--
11580	18.9923	--			4.33992	--
11880	18.2661	--			4.34005	--
12000	19.4593	--			4.33989	--
12060	--	11.4212			--	4.19005
12840	17.3178				4.33659
216000			54	16
